# Supplementary material for: (E)-N′-(4-Fluoro­benzyl­idene)-2-(3-methyl­phen­yl)acetohydrazide
Source: Acta Crystallogr Sect E Struct Rep Online. 2013 Feb 23;69(Pt 3):o421. doi: 10.1107/S1600536813004467 (PMC3588440; doi:10.1107/S1600536813004467)
Supplement: Supplementary file 1 [file e-69-0o421-sup1.cif]

##############################################################################
#                                                                            #
# This CIF contains the data in a paper accepted for publication in          #
# Acta Crystallographica Section E. It conforms to the requirements of       #
# Notes for Authors for Acta Crystallographica Section E, and has been       #
# peer reviewed under the auspices of the IUCr Commission on Journals.       #
#                                                                            #
# Full details of the Crystallographic Information File format               #
# are given in the paper "The Crystallographic Information File (CIF):       #
# a New Standard Archive File for Crystallography" by S. R. Hall, F. H.      #
# Allen and I. D. Brown [Acta Cryst. (1991), A47, 655-685].                  #
#                                                                            #
# The current version of the core CIF dictionary is obtainable from          #
# ftp://ftp.iucr.org/pub/cif_core.dic.                                       #
#                                                                            #
# Software is freely available for graphical display of the structure(s)     #
# in this CIF. For information consult the CIF software page                 #
# http://www.iucr.org/resources/cif/software.                                #
#                                                                            #
# This file may be used for bona fide research purposes within the           #
# scientific community so long as proper attribution is given to the journal # 
# article from which it was obtained.                                        #
#                                                                            #
##############################################################################
data_global
_audit_creation_method     SHELXL-97
_journal_date_recd_electronic     2012-12-09
_journal_date_accepted     2013-02-14
_journal_name_full     'Acta Crystallographica, Section E'
_journal_year     2013
_journal_volume     69
_journal_issue      3
_journal_page_first     o421
_journal_page_last     o421
_journal_paper_category     QO
_journal_paper_doi     10.1107/S1600536813004467
_journal_coeditor_code     LX2277
_publ_contact_author_name     'Jasinski, Jerry P.'
_publ_contact_author_address
;
Department of Chemistry
Keene State College
229 Main Street
Keene, New Hampshire 03435, USA
;
_publ_contact_author_email     jjasinski@keene.edu
_publ_contact_author_fax     ?
_publ_contact_author_phone     '603 358-2563'
_publ_section_title
;
(<i>E</i>)-<i>N</i>'-(4-Fluorobenzylidene)-2-(3-methylphenyl)acetohydrazide
;
loop_
    _publ_author_name
    _publ_author_address
    'Praveen, A. S.'
;
Department of Studies in Chemistry
University of Mysore
Manasagangotri, Mysore 570 006, India
;
    'Jasinski, Jerry P.'
;
Department of Chemistry
Keene State College
229 Main Street
Keene, NH 03435-2001, USA
;
    'Keeley, Amanda C.'
;
Department of Chemistry
Keene State College
229 Main Street
Keene, NH 03435-2001, USA
;
    'Yathirajan, H. S.'
;
Department of Studies in Chemistry
University of Mysore
Manasagangotri, Mysore 570 006, India
;
    'Narayana, B.'
;
Department of Studies in Chemistry
Mangalore University
Mangalagangotri, 574 199, India
;
data_I
_chemical_name_systematic
;
(<i>E</i>)-<i>N</i>'-(4-Fluorobenzylidene)-2-(3-methylphenyl)acetohydrazide
;
_chemical_name_common     ?
_chemical_formula_moiety     'C16 H15 F N2 O'
_chemical_formula_sum     'C16 H15 F N2 O'
_chemical_formula_iupac     'C16 H15 F N2 O'
_chemical_formula_weight     270.30
_chemical_melting_point     ?
_symmetry_cell_setting     triclinic
_symmetry_space_group_name_H-M     'P -1'
_symmetry_space_group_name_Hall     '-P 1'
loop_
    _symmetry_equiv_pos_as_xyz
    'x, y, z'
    '-x, -y, -z'
_cell_length_a     11.8535(7)
_cell_length_b     12.3769(9)
_cell_length_c     20.8721(11)
_cell_angle_alpha     98.549(5)
_cell_angle_beta     103.074(5)
_cell_angle_gamma     105.134(6)
_cell_volume     2808.2(3)
_cell_formula_units_Z     8
_cell_measurement_reflns_used     4137
_cell_measurement_theta_min     3.7903
_cell_measurement_theta_max     72.4338
_cell_measurement_temperature     173(2)
_exptl_crystal_description     chunk
_exptl_crystal_colour     colorless
_exptl_crystal_size_max     0.22
_exptl_crystal_size_mid     0.16
_exptl_crystal_size_min     0.08
_exptl_crystal_density_diffrn     1.279
_exptl_crystal_density_meas     ?
_exptl_crystal_density_method     'not measured'
_exptl_crystal_F_000     1136
_exptl_absorpt_coefficient_mu     0.740
_exptl_absorpt_correction_type     multi-scan
_exptl_absorpt_process_details
;
(CrysAlis PRO and CrysAlis RED; Agilent, 2012)
;
_exptl_absorpt_correction_T_min     0.77963
_exptl_absorpt_correction_T_max     1.00000
_exptl_special_details     ?
_diffrn_ambient_temperature     173(2)
_diffrn_radiation_type     CuK\a
_diffrn_radiation_wavelength     1.54184
_diffrn_radiation_source     'Enhance (Cu) X-ray Source'
_diffrn_radiation_monochromator     graphite
_diffrn_measurement_device_type     'Agilent Xcalibur (Eos, Gemini)'
_diffrn_measurement_method     '\w scans'
_diffrn_detector_area_resol_mean     16.0416
_diffrn_reflns_number     16410
_diffrn_reflns_av_R_equivalents     0.0269
_diffrn_reflns_av_sigmaI/netI     0.0417
_diffrn_reflns_theta_min     3.79
_diffrn_reflns_theta_max     63.68
_diffrn_reflns_theta_full     63.68
_diffrn_measured_fraction_theta_max     0.999
_diffrn_measured_fraction_theta_full     0.999
_diffrn_reflns_limit_h_min     -12
_diffrn_reflns_limit_h_max     13
_diffrn_reflns_limit_k_min     -14
_diffrn_reflns_limit_k_max     13
_diffrn_reflns_limit_l_min     -16
_diffrn_reflns_limit_l_max     24
_refine_special_details
;
Refinement of <i>F</i>^2^ against ALL reflections. The weighted <i>R</i>-factor
<i>wR</i> and goodness of fit <i>S</i> are based on <i>F</i>^2^, conventional
<i>R</i>-factors <i>R</i> are based on <i>F</i>, with <i>F</i> set to zero for
negative <i>F</i>^2^. The threshold expression of <i>F</i>^2^ >
\s(<i>F</i>^2^) is used only for calculating <i>R</i>-factors(gt) <i>etc</i>.
and is not relevant to the choice of reflections for refinement.
<i>R</i>-factors based on <i>F</i>^2^ are statistically about twice as large
as those based on <i>F</i>, and <i>R</i>- factors based on ALL data will be
even larger.
;
_reflns_number_total     9250
_reflns_number_gt     3807
_reflns_threshold_expression     I>2sigma(I)
_refine_ls_structure_factor_coef     Fsqd
_refine_ls_matrix_type     full
_refine_ls_R_factor_all     0.1070
_refine_ls_R_factor_gt     0.0511
_refine_ls_wR_factor_gt     0.1467
_refine_ls_wR_factor_ref     0.1905
_refine_ls_goodness_of_fit_ref     0.993
_refine_ls_restrained_S_all     0.993
_refine_ls_number_reflns     9250
_refine_ls_number_parameters     725
_refine_ls_number_restraints     0
_refine_ls_hydrogen_treatment     constr
_refine_ls_weighting_scheme     calc
_refine_ls_weighting_details
         'calc w=1/[\s^2^(Fo^2^)+(0.0836P)^2^+0.0000P] where P=(Fo^2^+2Fc^2^)/3'
_atom_sites_solution_hydrogens     geom
_atom_sites_solution_primary     direct
_atom_sites_solution_secondary     difmap
_refine_ls_shift/su_max     0.000
_refine_ls_shift/su_mean     0.000
_refine_diff_density_max     0.186
_refine_diff_density_min     -0.215
_refine_ls_extinction_method     none
_refine_ls_extinction_coef     ?
loop_
    _atom_type_symbol
    _atom_type_description
    _atom_type_scat_dispersion_real
    _atom_type_scat_dispersion_imag
    _atom_type_scat_source
    'C' 'C' 0.0181 0.0091
                         'International Tables Vol C Tables 4.2.6.8 and 6.1.1.4'
    'H' 'H' 0.0000 0.0000
                         'International Tables Vol C Tables 4.2.6.8 and 6.1.1.4'
    'N' 'N' 0.0311 0.0180
                         'International Tables Vol C Tables 4.2.6.8 and 6.1.1.4'
    'O' 'O' 0.0492 0.0322
                         'International Tables Vol C Tables 4.2.6.8 and 6.1.1.4'
    'F' 'F' 0.0727 0.0534
                         'International Tables Vol C Tables 4.2.6.8 and 6.1.1.4'
_computing_data_collection     '<i>CrysAlis PRO</i> (Agilent, 2012)'
_computing_cell_refinement     '<i>CrysAlis PRO</i> (Agilent, 2012)'
_computing_data_reduction     '<i>CrysAlis RED</i> (Agilent, 2012)'
_computing_structure_solution     '<i>SHELXS97</i> (Sheldrick, 2008)'
_computing_structure_refinement     '<i>SHELXL97</i> (Sheldrick, 2008)'
_computing_molecular_graphics     '<i>SHELXTL</i> (Sheldrick, 2008)'
_computing_publication_material
;
<i>SHELXTL</i> (Sheldrick, 2008) and
<i>Mercury</i> (Macrae <i>et al.</i>, 2008)
;
loop_
    _atom_site_type_symbol
    _atom_site_label
    _atom_site_fract_x
    _atom_site_fract_y
    _atom_site_fract_z
    _atom_site_U_iso_or_equiv
    _atom_site_adp_type
    _atom_site_calc_flag
    _atom_site_refinement_flags
    _atom_site_occupancy
    _atom_site_symmetry_multiplicity
    _atom_site_disorder_assembly
    _atom_site_disorder_group
    F F1A 0.1350(2) -0.4488(2) 0.58889(13) 0.0873(9) Uani d . 1 2 . .
    O O1A 0.6076(2) 0.3277(2) 0.57816(11) 0.0437(7) Uani d . 1 2 . .
    N N1A 0.4866(2) 0.1468(2) 0.55590(13) 0.0366(7) Uani d . 1 2 . .
    H H1A 0.4592 0.1490 0.5145 0.044 Uiso calc R 1 2 . .
    N N2A 0.4417(3) 0.0477(2) 0.57697(13) 0.0383(8) Uani d . 1 2 . .
    C C1A 0.5722(3) 0.2402(3) 0.59807(17) 0.0366(9) Uani d . 1 2 . .
    C C2A 0.6254(3) 0.2316(3) 0.66978(16) 0.0424(10) Uani d . 1 2 . .
    H H2AA 0.5718 0.1678 0.6809 0.051 Uiso calc R 1 2 . .
    H H2AB 0.6343 0.3014 0.7012 0.051 Uiso calc R 1 2 . .
    C C3A 0.7487(4) 0.2136(3) 0.67480(16) 0.0380(9) Uani d . 1 2 . .
    C C4A 0.8535(3) 0.3072(3) 0.69544(16) 0.0421(9) Uani d . 1 2 . .
    H H4A 0.8477 0.3799 0.7097 0.051 Uiso calc R 1 2 . .
    C C5A 0.9663(4) 0.2952(4) 0.69533(19) 0.0549(12) Uani d . 1 2 . .
    C C6A 0.9726(4) 0.1853(4) 0.67436(19) 0.0642(14) Uani d . 1 2 . .
    H H6A 1.0473 0.1746 0.6739 0.077 Uiso calc R 1 2 . .
    C C7A 0.8674(4) 0.0909(4) 0.65398(19) 0.0579(12) Uani d . 1 2 . .
    H H7A 0.8728 0.0180 0.6400 0.069 Uiso calc R 1 2 . .
    C C8A 0.7564(4) 0.1044(3) 0.65430(16) 0.0473(11) Uani d . 1 2 . .
    H H8A 0.6869 0.0411 0.6409 0.057 Uiso calc R 1 2 . .
    C C9A 1.0773(4) 0.3989(4) 0.7144(2) 0.0813(16) Uani d . 1 2 . .
    H H9AA 1.0909 0.4229 0.6744 0.122 Uiso calc R 1 2 . .
    H H9AB 1.1467 0.3798 0.7375 0.122 Uiso calc R 1 2 . .
    H H9AC 1.0651 0.4600 0.7434 0.122 Uiso calc R 1 2 . .
    C C10A 0.3539(3) -0.0306(3) 0.53391(17) 0.0393(9) Uani d . 1 2 . .
    H H10A 0.3245 -0.0180 0.4914 0.047 Uiso calc R 1 2 . .
    C C11A 0.2985(4) -0.1393(3) 0.54956(18) 0.0435(10) Uani d . 1 2 . .
    C C12A 0.1988(4) -0.2200(4) 0.5016(2) 0.0602(12) Uani d . 1 2 . .
    H H12A 0.1694 -0.2034 0.4602 0.072 Uiso calc R 1 2 . .
    C C13A 0.1427(4) -0.3244(4) 0.5145(2) 0.0693(14) Uani d . 1 2 . .
    H H13A 0.0763 -0.3780 0.4825 0.083 Uiso calc R 1 2 . .
    C C14A 0.1884(4) -0.3459(4) 0.5761(2) 0.0607(12) Uani d . 1 2 . .
    C C15A 0.2864(4) -0.2689(4) 0.6243(2) 0.0583(12) Uani d . 1 2 . .
    H H15A 0.3154 -0.2865 0.6654 0.070 Uiso calc R 1 2 . .
    C C16A 0.3415(4) -0.1650(3) 0.61114(19) 0.0476(10) Uani d . 1 2 . .
    H H16A 0.4077 -0.1120 0.6437 0.057 Uiso calc R 1 2 . .
    F F1B 0.1356(2) 0.0510(2) 0.58903(13) 0.0886(9) Uani d . 1 2 . .
    O O1B 0.6075(2) 0.8278(2) 0.57834(11) 0.0440(7) Uani d . 1 2 . .
    N N1B 0.4862(2) 0.6464(2) 0.55557(13) 0.0384(8) Uani d . 1 2 . .
    H H1B 0.4589 0.6486 0.5141 0.046 Uiso calc R 1 2 . .
    N N2B 0.4414(3) 0.5482(2) 0.57698(13) 0.0368(7) Uani d . 1 2 . .
    C C1B 0.5719(3) 0.7395(3) 0.59798(17) 0.0358(9) Uani d . 1 2 . .
    C C2B 0.6264(3) 0.7321(3) 0.66962(15) 0.0420(10) Uani d . 1 2 . .
    H H2BA 0.6361 0.8026 0.7007 0.050 Uiso calc R 1 2 . .
    H H2BB 0.5729 0.6691 0.6814 0.050 Uiso calc R 1 2 . .
    C C3B 0.7486(3) 0.7131(3) 0.67475(15) 0.0368(9) Uani d . 1 2 . .
    C C4B 0.8532(3) 0.8068(3) 0.69576(16) 0.0407(9) Uani d . 1 2 . .
    H H4B 0.8476 0.8794 0.7106 0.049 Uiso calc R 1 2 . .
    C C5B 0.9661(4) 0.7944(4) 0.69511(19) 0.0531(12) Uani d . 1 2 . .
    C C6B 0.9718(4) 0.6843(4) 0.6741(2) 0.0642(13) Uani d . 1 2 . .
    H H6B 1.0465 0.6737 0.6736 0.077 Uiso calc R 1 2 . .
    C C7B 0.8696(4) 0.5918(4) 0.65430(19) 0.0608(13) Uani d . 1 2 . .
    H H7B 0.8753 0.5189 0.6404 0.073 Uiso calc R 1 2 . .
    C C8B 0.7582(4) 0.6052(3) 0.65471(16) 0.0481(11) Uani d . 1 2 . .
    H H8B 0.6891 0.5414 0.6415 0.058 Uiso calc R 1 2 . .
    C C9B 1.0768(4) 0.8985(4) 0.7144(2) 0.0846(17) Uani d . 1 2 . .
    H H9BA 1.0519 0.9664 0.7159 0.127 Uiso calc R 1 2 . .
    H H9BB 1.1216 0.8942 0.6816 0.127 Uiso calc R 1 2 . .
    H H9BC 1.1273 0.9011 0.7580 0.127 Uiso calc R 1 2 . .
    C C10B 0.3550(3) 0.4701(3) 0.53307(17) 0.0399(9) Uani d . 1 2 . .
    H H10B 0.3280 0.4825 0.4902 0.048 Uiso calc R 1 2 . .
    C C11B 0.2973(4) 0.3610(3) 0.54858(18) 0.0414(9) Uani d . 1 2 . .
    C C12B 0.1991(4) 0.2800(4) 0.5017(2) 0.0608(12) Uani d . 1 2 . .
    H H12B 0.1693 0.2963 0.4602 0.073 Uiso calc R 1 2 . .
    C C13B 0.1434(4) 0.1756(4) 0.5140(2) 0.0683(14) Uani d . 1 2 . .
    H H13B 0.0774 0.1219 0.4816 0.082 Uiso calc R 1 2 . .
    C C14B 0.1884(4) 0.1537(4) 0.5750(2) 0.0612(13) Uani d . 1 2 . .
    C C15B 0.2858(4) 0.2294(4) 0.6240(2) 0.0599(12) Uani d . 1 2 . .
    H H15B 0.3141 0.2114 0.6652 0.072 Uiso calc R 1 2 . .
    C C16B 0.3411(4) 0.3340(3) 0.61045(18) 0.0466(10) Uani d . 1 2 . .
    H H16B 0.4078 0.3866 0.6428 0.056 Uiso calc R 1 2 . .
    F F1C -0.3648(3) 0.3109(2) 0.08860(14) 0.0866(9) Uani d . 1 2 . .
    O O1C 0.1075(2) -0.2351(2) 0.07803(11) 0.0449(7) Uani d . 1 2 . .
    N N1C -0.0140(2) -0.1252(2) 0.05571(13) 0.0367(7) Uani d . 1 2 . .
    H H1C -0.0414 -0.1617 0.0142 0.044 Uiso calc R 1 2 . .
    N N2C -0.0584(3) -0.0385(2) 0.07720(13) 0.0368(7) Uani d . 1 2 . .
    C C1C 0.0715(3) -0.1546(3) 0.09808(17) 0.0382(9) Uani d . 1 2 . .
    C C2C 0.1263(3) -0.0834(3) 0.16952(16) 0.0419(9) Uani d . 1 2 . .
    H H2CA 0.0730 -0.0407 0.1810 0.050 Uiso calc R 1 2 . .
    H H2CB 0.1353 -0.1332 0.2008 0.050 Uiso calc R 1 2 . .
    C C3C 0.2487(3) -0.0017(3) 0.17474(15) 0.0375(9) Uani d . 1 2 . .
    C C4C 0.3534(3) -0.0315(3) 0.19560(16) 0.0421(9) Uani d . 1 2 . .
    H H4C 0.3476 -0.0994 0.2105 0.051 Uiso calc R 1 2 . .
    C C5C 0.4671(4) 0.0361(4) 0.19508(19) 0.0542(11) Uani d . 1 2 . .
    C C6C 0.4714(4) 0.1393(4) 0.17407(19) 0.0654(14) Uani d . 1 2 . .
    H H6C 0.5456 0.1878 0.1736 0.079 Uiso calc R 1 2 . .
    C C7C 0.3665(4) 0.1700(4) 0.15395(18) 0.0582(13) Uani d . 1 2 . .
    H H7C 0.3712 0.2386 0.1400 0.070 Uiso calc R 1 2 . .
    C C8C 0.2551(4) 0.0999(3) 0.15443(16) 0.0457(10) Uani d . 1 2 . .
    H H8C 0.1852 0.1212 0.1412 0.055 Uiso calc R 1 2 . .
    C C9C 0.5790(4) -0.0030(4) 0.2150(2) 0.0817(16) Uani d . 1 2 . .
    H H9CA 0.5814 -0.0568 0.1776 0.123 Uiso calc R 1 2 . .
    H H9CB 0.5754 -0.0389 0.2525 0.123 Uiso calc R 1 2 . .
    H H9CC 0.6508 0.0622 0.2276 0.123 Uiso calc R 1 2 . .
    C C10C -0.1451(3) -0.0259(3) 0.03379(17) 0.0417(9) Uani d . 1 2 . .
    H H10C -0.1735 -0.0742 -0.0089 0.050 Uiso calc R 1 2 . .
    C C11C -0.2012(4) 0.0632(3) 0.04950(18) 0.0433(10) Uani d . 1 2 . .
    C C12C -0.1582(4) 0.1419(3) 0.11061(19) 0.0482(10) Uani d . 1 2 . .
    H H12C -0.0912 0.1394 0.1430 0.058 Uiso calc R 1 2 . .
    C C13C -0.2144(4) 0.2244(3) 0.1238(2) 0.0589(12) Uani d . 1 2 . .
    H H13C -0.1861 0.2763 0.1653 0.071 Uiso calc R 1 2 . .
    C C14C -0.3114(5) 0.2293(4) 0.0759(3) 0.0619(13) Uani d . 1 2 . .
    C C15C -0.3561(4) 0.1544(4) 0.0149(2) 0.0676(14) Uani d . 1 2 . .
    H H15C -0.4221 0.1591 -0.0173 0.081 Uiso calc R 1 2 . .
    C C16C -0.3010(4) 0.0709(4) 0.00196(19) 0.0606(12) Uani d . 1 2 . .
    H H16C -0.3311 0.0187 -0.0394 0.073 Uiso calc R 1 2 . .
    F F1D 1.3651(3) 0.1892(2) 0.91119(14) 0.0887(9) Uani d . 1 2 . .
    O O1D 0.8924(2) 0.7349(2) 0.92168(11) 0.0439(7) Uani d . 1 2 . .
    N N1D 1.0131(3) 0.6259(2) 0.94424(13) 0.0386(8) Uani d . 1 2 . .
    H H1D 1.0400 0.6625 0.9857 0.046 Uiso calc R 1 2 . .
    N N2D 1.0586(3) 0.5392(2) 0.92337(13) 0.0381(8) Uani d . 1 2 . .
    C C1D 0.9281(3) 0.6553(3) 0.90193(16) 0.0352(8) Uani d . 1 2 . .
    C C2D 0.8742(3) 0.5849(3) 0.83039(15) 0.0416(10) Uani d . 1 2 . .
    H H2DA 0.9277 0.5426 0.8188 0.050 Uiso calc R 1 2 . .
    H H2DB 0.8648 0.6350 0.7993 0.050 Uiso calc R 1 2 . .
    C C3D 0.7511(3) 0.5021(3) 0.82527(15) 0.0372(9) Uani d . 1 2 . .
    C C4D 0.6466(3) 0.5325(3) 0.80431(16) 0.0413(9) Uani d . 1 2 . .
    H H4D 0.6522 0.6006 0.7896 0.050 Uiso calc R 1 2 . .
    C C5D 0.5344(4) 0.4645(4) 0.80461(19) 0.0525(11) Uani d . 1 2 . .
    C C6D 0.5272(4) 0.3623(4) 0.8256(2) 0.0642(13) Uani d . 1 2 . .
    H H6D 0.4521 0.3151 0.8258 0.077 Uiso calc R 1 2 . .
    C C7D 0.6295(4) 0.3298(3) 0.84599(19) 0.0604(13) Uani d . 1 2 . .
    H H7D 0.6233 0.2612 0.8602 0.072 Uiso calc R 1 2 . .
    C C8D 0.7410(4) 0.3984(3) 0.84551(16) 0.0485(11) Uani d . 1 2 . .
    H H8D 0.8099 0.3755 0.8587 0.058 Uiso calc R 1 1 . .
    C C9D 0.4222(4) 0.5016(4) 0.7854(2) 0.0811(16) Uani d . 1 2 . .
    H H9DA 0.4022 0.5297 0.8255 0.122 Uiso calc R 1 2 . .
    H H9DB 0.3555 0.4374 0.7575 0.122 Uiso calc R 1 2 . .
    H H9DC 0.4373 0.5615 0.7611 0.122 Uiso calc R 1 2 . .
    C C10D 1.1461(3) 0.5258(3) 0.96689(16) 0.0397(9) Uani d . 1 2 . .
    H H10D 1.1744 0.5736 1.0097 0.048 Uiso calc R 1 2 . .
    C C11D 1.2027(3) 0.4376(3) 0.95104(18) 0.0419(9) Uani d . 1 2 . .
    C C12D 1.1598(4) 0.3588(3) 0.88932(19) 0.0490(10) Uani d . 1 2 . .
    H H12D 1.0936 0.3623 0.8567 0.059 Uiso calc R 1 2 . .
    C C13D 1.2147(4) 0.2754(3) 0.8760(2) 0.0609(12) Uani d . 1 2 . .
    H H13D 1.1864 0.2226 0.8349 0.073 Uiso calc R 1 2 . .
    C C14D 1.3122(4) 0.2728(4) 0.9252(2) 0.0602(13) Uani d . 1 2 . .
    C C15D 1.3568(4) 0.3485(4) 0.9863(2) 0.0713(14) Uani d . 1 2 . .
    H H15D 1.4236 0.3452 1.0185 0.086 Uiso calc R 1 2 . .
    C C16D 1.3001(4) 0.4297(4) 0.99869(19) 0.0581(12) Uani d . 1 2 . .
    H H16D 1.3282 0.4808 1.0404 0.070 Uiso calc R 1 2 . .
loop_
    _atom_site_aniso_label
    _atom_site_aniso_U_11
    _atom_site_aniso_U_22
    _atom_site_aniso_U_33
    _atom_site_aniso_U_12
    _atom_site_aniso_U_13
    _atom_site_aniso_U_23
    F1A 0.107(2) 0.0493(17) 0.119(2) 0.0109(16) 0.0676(19) 0.0286(16)
    O1A 0.0440(16) 0.0344(15) 0.0420(14) 0.0024(12) 0.0028(12) 0.0073(12)
    N1A 0.0375(19) 0.0345(18) 0.0312(16) 0.0073(14) 0.0019(14) 0.0064(14)
    N2A 0.0387(19) 0.0354(19) 0.0388(17) 0.0079(15) 0.0107(15) 0.0078(15)
    C1A 0.034(2) 0.038(2) 0.034(2) 0.0094(17) 0.0054(17) 0.0028(17)
    C2A 0.044(2) 0.044(2) 0.035(2) 0.0111(19) 0.0073(19) 0.0077(17)
    C3A 0.047(2) 0.037(2) 0.0264(19) 0.0099(18) 0.0050(18) 0.0084(17)
    C4A 0.046(3) 0.042(2) 0.035(2) 0.0125(19) 0.0045(19) 0.0093(17)
    C5A 0.045(3) 0.080(4) 0.045(2) 0.022(3) 0.011(2) 0.026(2)
    C6A 0.062(3) 0.108(4) 0.051(3) 0.055(3) 0.026(2) 0.037(3)
    C7A 0.081(4) 0.060(3) 0.046(2) 0.040(3) 0.018(3) 0.018(2)
    C8A 0.063(3) 0.045(3) 0.031(2) 0.017(2) 0.007(2) 0.0087(18)
    C9A 0.045(3) 0.116(5) 0.079(3) 0.009(3) 0.010(3) 0.045(3)
    C10A 0.037(2) 0.042(2) 0.035(2) 0.0091(18) 0.0066(17) 0.0053(17)
    C11A 0.049(3) 0.041(2) 0.042(2) 0.0127(19) 0.020(2) 0.0060(19)
    C12A 0.064(3) 0.052(3) 0.046(2) -0.007(2) 0.012(2) 0.004(2)
    C13A 0.077(4) 0.046(3) 0.071(3) -0.004(2) 0.027(3) 0.001(3)
    C14A 0.073(4) 0.038(3) 0.084(3) 0.014(2) 0.048(3) 0.019(2)
    C15A 0.068(3) 0.055(3) 0.068(3) 0.027(2) 0.032(3) 0.026(2)
    C16A 0.050(3) 0.045(3) 0.051(2) 0.014(2) 0.018(2) 0.016(2)
    F1B 0.112(2) 0.0460(16) 0.124(2) 0.0121(16) 0.072(2) 0.0309(16)
    O1B 0.0454(16) 0.0391(16) 0.0371(14) 0.0038(12) 0.0020(12) 0.0079(12)
    N1B 0.0401(19) 0.0368(19) 0.0320(16) 0.0053(15) 0.0055(15) 0.0070(14)
    N2B 0.043(2) 0.0325(18) 0.0324(16) 0.0103(15) 0.0078(15) 0.0068(14)
    C1B 0.038(2) 0.033(2) 0.0335(19) 0.0088(17) 0.0079(17) 0.0037(16)
    C2B 0.045(2) 0.043(2) 0.0285(19) 0.0038(19) 0.0066(18) 0.0022(16)
    C3B 0.042(2) 0.044(2) 0.0217(18) 0.0132(19) 0.0041(17) 0.0077(16)
    C4B 0.042(2) 0.046(2) 0.0298(19) 0.0107(19) 0.0042(18) 0.0088(17)
    C5B 0.042(3) 0.076(3) 0.041(2) 0.015(2) 0.006(2) 0.025(2)
    C6B 0.059(3) 0.098(4) 0.060(3) 0.045(3) 0.027(3) 0.036(3)
    C7B 0.090(4) 0.067(3) 0.049(3) 0.048(3) 0.030(3) 0.023(2)
    C8B 0.065(3) 0.045(3) 0.034(2) 0.017(2) 0.011(2) 0.0106(19)
    C9B 0.042(3) 0.110(4) 0.089(4) 0.001(3) 0.003(3) 0.048(3)
    C10B 0.048(3) 0.036(2) 0.033(2) 0.0095(19) 0.0121(18) 0.0040(17)
    C11B 0.046(2) 0.036(2) 0.041(2) 0.0086(18) 0.0158(19) 0.0031(18)
    C12B 0.072(3) 0.047(3) 0.051(3) -0.001(2) 0.020(2) 0.007(2)
    C13B 0.073(4) 0.049(3) 0.064(3) -0.012(2) 0.026(3) -0.002(2)
    C14B 0.074(4) 0.037(3) 0.083(3) 0.008(2) 0.051(3) 0.013(2)
    C15B 0.070(3) 0.059(3) 0.071(3) 0.029(3) 0.039(3) 0.032(3)
    C16B 0.050(3) 0.045(3) 0.049(2) 0.018(2) 0.019(2) 0.0085(19)
    F1C 0.108(2) 0.0767(19) 0.122(2) 0.0641(18) 0.0694(19) 0.0417(17)
    O1C 0.0459(17) 0.0461(16) 0.0402(14) 0.0205(13) 0.0012(13) 0.0066(12)
    N1C 0.0380(19) 0.0382(18) 0.0299(16) 0.0136(15) 0.0020(14) 0.0037(13)
    N2C 0.0381(19) 0.0402(19) 0.0354(16) 0.0165(15) 0.0106(15) 0.0103(14)
    C1C 0.039(2) 0.038(2) 0.037(2) 0.0118(18) 0.0080(18) 0.0122(17)
    C2C 0.040(2) 0.049(2) 0.033(2) 0.0143(19) 0.0048(18) 0.0060(18)
    C3C 0.047(3) 0.040(2) 0.0247(18) 0.0169(19) 0.0067(17) 0.0036(16)
    C4C 0.045(3) 0.042(2) 0.034(2) 0.0126(19) 0.0051(18) 0.0039(17)
    C5C 0.042(3) 0.066(3) 0.043(2) 0.008(2) 0.011(2) -0.006(2)
    C6C 0.070(3) 0.057(3) 0.050(3) -0.015(3) 0.028(2) -0.004(2)
    C7C 0.082(4) 0.048(3) 0.041(2) 0.017(3) 0.017(2) 0.006(2)
    C8C 0.058(3) 0.043(3) 0.032(2) 0.016(2) 0.008(2) 0.0031(18)
    C9C 0.040(3) 0.103(4) 0.082(3) 0.020(3) 0.005(3) -0.019(3)
    C10C 0.047(3) 0.047(2) 0.035(2) 0.019(2) 0.0127(19) 0.0087(18)
    C11C 0.050(3) 0.051(3) 0.039(2) 0.022(2) 0.019(2) 0.0179(19)
    C12C 0.055(3) 0.044(3) 0.052(2) 0.018(2) 0.024(2) 0.0136(19)
    C13C 0.071(3) 0.049(3) 0.067(3) 0.021(2) 0.036(3) 0.010(2)
    C14C 0.076(4) 0.057(3) 0.085(3) 0.041(3) 0.052(3) 0.031(3)
    C15C 0.069(3) 0.090(4) 0.076(3) 0.056(3) 0.032(3) 0.042(3)
    C16C 0.070(3) 0.074(3) 0.045(2) 0.038(3) 0.011(2) 0.014(2)
    F1D 0.110(2) 0.083(2) 0.121(2) 0.0664(18) 0.0681(19) 0.0434(17)
    O1D 0.0444(17) 0.0448(16) 0.0394(14) 0.0202(13) 0.0018(12) 0.0039(12)
    N1D 0.041(2) 0.0401(19) 0.0324(16) 0.0161(15) 0.0046(15) 0.0039(14)
    N2D 0.041(2) 0.0378(19) 0.0346(16) 0.0127(15) 0.0084(15) 0.0068(14)
    C1D 0.031(2) 0.041(2) 0.033(2) 0.0126(17) 0.0052(17) 0.0082(16)
    C2D 0.043(3) 0.051(3) 0.0312(19) 0.017(2) 0.0074(18) 0.0092(18)
    C3D 0.041(2) 0.042(2) 0.0225(17) 0.0107(18) 0.0037(17) 0.0008(16)
    C4D 0.044(2) 0.045(2) 0.0310(19) 0.0137(19) 0.0050(18) 0.0040(17)
    C5D 0.042(3) 0.058(3) 0.043(2) 0.007(2) 0.006(2) -0.010(2)
    C6D 0.055(3) 0.061(3) 0.058(3) -0.006(2) 0.023(2) -0.010(2)
    C7D 0.086(4) 0.036(3) 0.051(3) 0.000(2) 0.027(3) 0.006(2)
    C8D 0.073(3) 0.045(3) 0.030(2) 0.027(2) 0.010(2) 0.0053(18)
    C9D 0.045(3) 0.101(4) 0.078(3) 0.018(3) 0.007(3) -0.015(3)
    C10D 0.041(2) 0.044(2) 0.033(2) 0.0152(18) 0.0046(17) 0.0099(17)
    C11D 0.044(3) 0.044(2) 0.046(2) 0.0172(19) 0.018(2) 0.0174(19)
    C12D 0.051(3) 0.050(3) 0.052(2) 0.019(2) 0.017(2) 0.017(2)
    C13D 0.072(3) 0.050(3) 0.070(3) 0.021(2) 0.036(3) 0.013(2)
    C14D 0.067(3) 0.064(3) 0.085(3) 0.043(3) 0.046(3) 0.041(3)
    C15D 0.076(4) 0.100(4) 0.057(3) 0.053(3) 0.018(3) 0.027(3)
    C16D 0.063(3) 0.078(3) 0.049(2) 0.048(3) 0.015(2) 0.017(2)
_geom_special_details
;
 All esds (except the esd in the dihedral angle between two l.s. planes)
 are estimated using the full covariance matrix.  The cell esds are taken
 into account individually in the estimation of esds in distances, angles
 and torsion angles; correlations between esds in cell parameters are only
 used when they are defined by crystal symmetry.  An approximate (isotropic)
 treatment of cell esds is used for estimating esds involving l.s. planes.
;
loop_
    _geom_bond_atom_site_label_1
    _geom_bond_atom_site_label_2
    _geom_bond_site_symmetry_2
    _geom_bond_distance
    _geom_bond_publ_flag
    F1A C14A . 1.361(4) ?
    O1A C1A . 1.223(4) ?
    N1A C1A . 1.350(4) ?
    N1A N2A . 1.380(3) ?
    N1A H1A . 0.8600 ?
    N2A C10A . 1.273(4) ?
    C1A C2A . 1.518(4) ?
    C2A C3A . 1.519(4) ?
    C2A H2AA . 0.9700 ?
    C2A H2AB . 0.9700 ?
    C3A C8A . 1.388(5) ?
    C3A C4A . 1.389(5) ?
    C4A C5A . 1.383(5) ?
    C4A H4A . 0.9300 ?
    C5A C6A . 1.393(6) ?
    C5A C9A . 1.505(5) ?
    C6A C7A . 1.397(6) ?
    C6A H6A . 0.9300 ?
    C7A C8A . 1.370(5) ?
    C7A H7A . 0.9300 ?
    C8A H8A . 0.9300 ?
    C9A H9AA . 0.9600 ?
    C9A H9AB . 0.9600 ?
    C9A H9AC . 0.9600 ?
    C10A C11A . 1.454(5) ?
    C10A H10A . 0.9300 ?
    C11A C16A . 1.386(4) ?
    C11A C12A . 1.395(5) ?
    C12A C13A . 1.386(5) ?
    C12A H12A . 0.9300 ?
    C13A C14A . 1.370(5) ?
    C13A H13A . 0.9300 ?
    C14A C15A . 1.370(6) ?
    C15A C16A . 1.380(5) ?
    C15A H15A . 0.9300 ?
    C16A H16A . 0.9300 ?
    F1B C14B . 1.368(4) ?
    O1B C1B . 1.229(4) ?
    N1B C1B . 1.349(4) ?
    N1B N2B . 1.376(3) ?
    N1B H1B . 0.8600 ?
    N2B C10B . 1.272(4) ?
    C1B C2B . 1.515(4) ?
    C2B C3B . 1.509(4) ?
    C2B H2BA . 0.9700 ?
    C2B H2BB . 0.9700 ?
    C3B C8B . 1.381(5) ?
    C3B C4B . 1.388(5) ?
    C4B C5B . 1.389(5) ?
    C4B H4B . 0.9300 ?
    C5B C6B . 1.392(6) ?
    C5B C9B . 1.505(5) ?
    C6B C7B . 1.363(6) ?
    C6B H6B . 0.9300 ?
    C7B C8B . 1.375(5) ?
    C7B H7B . 0.9300 ?
    C8B H8B . 0.9300 ?
    C9B H9BA . 0.9600 ?
    C9B H9BB . 0.9600 ?
    C9B H9BC . 0.9600 ?
    C10B C11B . 1.463(4) ?
    C10B H10B . 0.9300 ?
    C11B C12B . 1.380(5) ?
    C11B C16B . 1.402(4) ?
    C12B C13B . 1.379(5) ?
    C12B H12B . 0.9300 ?
    C13B C14B . 1.360(5) ?
    C13B H13B . 0.9300 ?
    C14B C15B . 1.369(6) ?
    C15B C16B . 1.391(5) ?
    C15B H15B . 0.9300 ?
    C16B H16B . 0.9300 ?
    F1C C14C . 1.350(4) ?
    O1C C1C . 1.236(4) ?
    N1C C1C . 1.351(4) ?
    N1C N2C . 1.374(3) ?
    N1C H1C . 0.8600 ?
    N2C C10C . 1.267(4) ?
    C1C C2C . 1.515(4) ?
    C2C C3C . 1.507(5) ?
    C2C H2CA . 0.9700 ?
    C2C H2CB . 0.9700 ?
    C3C C8C . 1.374(4) ?
    C3C C4C . 1.382(4) ?
    C4C C5C . 1.392(5) ?
    C4C H4C . 0.9300 ?
    C5C C6C . 1.403(5) ?
    C5C C9C . 1.520(5) ?
    C6C C7C . 1.387(5) ?
    C6C H6C . 0.9300 ?
    C7C C8C . 1.381(5) ?
    C7C H7C . 0.9300 ?
    C8C H8C . 0.9300 ?
    C9C H9CA . 0.9600 ?
    C9C H9CB . 0.9600 ?
    C9C H9CC . 0.9600 ?
    C10C C11C . 1.463(5) ?
    C10C H10C . 0.9300 ?
    C11C C12C . 1.383(5) ?
    C11C C16C . 1.396(5) ?
    C12C C13C . 1.384(5) ?
    C12C H12C . 0.9300 ?
    C13C C14C . 1.364(5) ?
    C13C H13C . 0.9300 ?
    C14C C15C . 1.360(6) ?
    C15C C16C . 1.385(5) ?
    C15C H15C . 0.9300 ?
    C16C H16C . 0.9300 ?
    F1D C14D . 1.371(4) ?
    O1D C1D . 1.222(4) ?
    N1D C1D . 1.346(4) ?
    N1D N2D . 1.379(3) ?
    N1D H1D . 0.8600 ?
    N2D C10D . 1.279(4) ?
    C1D C2D . 1.513(4) ?
    C2D C3D . 1.519(5) ?
    C2D H2DA . 0.9700 ?
    C2D H2DB . 0.9700 ?
    C3D C4D . 1.383(4) ?
    C3D C8D . 1.395(4) ?
    C4D C5D . 1.378(5) ?
    C4D H4D . 0.9300 ?
    C5D C6D . 1.387(5) ?
    C5D C9D . 1.508(5) ?
    C6D C7D . 1.373(5) ?
    C6D H6D . 0.9300 ?
    C7D C8D . 1.375(5) ?
    C7D H7D . 0.9300 ?
    C8D H8D . 0.9300 ?
    C9D H9DA . 0.9600 ?
    C9D H9DB . 0.9600 ?
    C9D H9DC . 0.9600 ?
    C10D C11D . 1.459(4) ?
    C10D H10D . 0.9300 ?
    C11D C16D . 1.378(5) ?
    C11D C12D . 1.393(5) ?
    C12D C13D . 1.383(5) ?
    C12D H12D . 0.9300 ?
    C13D C14D . 1.371(5) ?
    C13D H13D . 0.9300 ?
    C14D C15D . 1.366(6) ?
    C15D C16D . 1.371(5) ?
    C15D H15D . 0.9300 ?
    C16D H16D . 0.9300 ?
loop_
    _geom_angle_atom_site_label_1
    _geom_angle_atom_site_label_2
    _geom_angle_atom_site_label_3
    _geom_angle_site_symmetry_1
    _geom_angle_site_symmetry_3
    _geom_angle
    _geom_angle_publ_flag
    C1A N1A N2A . . 122.3(3) ?
    C1A N1A H1A . . 118.9 ?
    N2A N1A H1A . . 118.9 ?
    C10A N2A N1A . . 116.1(3) ?
    O1A C1A N1A . . 120.6(3) ?
    O1A C1A C2A . . 121.5(3) ?
    N1A C1A C2A . . 117.9(3) ?
    C1A C2A C3A . . 108.2(3) ?
    C1A C2A H2AA . . 110.1 ?
    C3A C2A H2AA . . 110.1 ?
    C1A C2A H2AB . . 110.1 ?
    C3A C2A H2AB . . 110.1 ?
    H2AA C2A H2AB . . 108.4 ?
    C8A C3A C4A . . 119.7(4) ?
    C8A C3A C2A . . 120.1(4) ?
    C4A C3A C2A . . 120.1(3) ?
    C5A C4A C3A . . 121.8(4) ?
    C5A C4A H4A . . 119.1 ?
    C3A C4A H4A . . 119.1 ?
    C4A C5A C6A . . 118.0(4) ?
    C4A C5A C9A . . 120.6(4) ?
    C6A C5A C9A . . 121.4(4) ?
    C5A C6A C7A . . 120.4(4) ?
    C5A C6A H6A . . 119.8 ?
    C7A C6A H6A . . 119.8 ?
    C8A C7A C6A . . 120.9(4) ?
    C8A C7A H7A . . 119.6 ?
    C6A C7A H7A . . 119.6 ?
    C7A C8A C3A . . 119.4(4) ?
    C7A C8A H8A . . 120.3 ?
    C3A C8A H8A . . 120.3 ?
    C5A C9A H9AA . . 109.5 ?
    C5A C9A H9AB . . 109.5 ?
    H9AA C9A H9AB . . 109.5 ?
    C5A C9A H9AC . . 109.5 ?
    H9AA C9A H9AC . . 109.5 ?
    H9AB C9A H9AC . . 109.5 ?
    N2A C10A C11A . . 121.7(3) ?
    N2A C10A H10A . . 119.1 ?
    C11A C10A H10A . . 119.1 ?
    C16A C11A C12A . . 118.9(4) ?
    C16A C11A C10A . . 121.8(4) ?
    C12A C11A C10A . . 119.3(3) ?
    C13A C12A C11A . . 121.2(4) ?
    C13A C12A H12A . . 119.4 ?
    C11A C12A H12A . . 119.4 ?
    C14A C13A C12A . . 117.8(4) ?
    C14A C13A H13A . . 121.1 ?
    C12A C13A H13A . . 121.1 ?
    F1A C14A C15A . . 119.2(4) ?
    F1A C14A C13A . . 118.2(4) ?
    C15A C14A C13A . . 122.6(4) ?
    C14A C15A C16A . . 119.3(4) ?
    C14A C15A H15A . . 120.3 ?
    C16A C15A H15A . . 120.3 ?
    C15A C16A C11A . . 120.2(4) ?
    C15A C16A H16A . . 119.9 ?
    C11A C16A H16A . . 119.9 ?
    C1B N1B N2B . . 121.7(3) ?
    C1B N1B H1B . . 119.1 ?
    N2B N1B H1B . . 119.1 ?
    C10B N2B N1B . . 115.1(3) ?
    O1B C1B N1B . . 120.6(3) ?
    O1B C1B C2B . . 120.5(3) ?
    N1B C1B C2B . . 118.9(3) ?
    C3B C2B C1B . . 108.9(3) ?
    C3B C2B H2BA . . 109.9 ?
    C1B C2B H2BA . . 109.9 ?
    C3B C2B H2BB . . 109.9 ?
    C1B C2B H2BB . . 109.9 ?
    H2BA C2B H2BB . . 108.3 ?
    C8B C3B C4B . . 119.0(4) ?
    C8B C3B C2B . . 121.4(4) ?
    C4B C3B C2B . . 119.5(3) ?
    C3B C4B C5B . . 121.4(4) ?
    C3B C4B H4B . . 119.3 ?
    C5B C4B H4B . . 119.3 ?
    C4B C5B C6B . . 117.9(4) ?
    C4B C5B C9B . . 120.1(4) ?
    C6B C5B C9B . . 122.0(4) ?
    C7B C6B C5B . . 121.0(4) ?
    C7B C6B H6B . . 119.5 ?
    C5B C6B H6B . . 119.5 ?
    C6B C7B C8B . . 120.6(4) ?
    C6B C7B H7B . . 119.7 ?
    C8B C7B H7B . . 119.7 ?
    C7B C8B C3B . . 120.1(4) ?
    C7B C8B H8B . . 119.9 ?
    C3B C8B H8B . . 119.9 ?
    C5B C9B H9BA . . 109.5 ?
    C5B C9B H9BB . . 109.5 ?
    H9BA C9B H9BB . . 109.5 ?
    C5B C9B H9BC . . 109.5 ?
    H9BA C9B H9BC . . 109.5 ?
    H9BB C9B H9BC . . 109.5 ?
    N2B C10B C11B . . 121.4(3) ?
    N2B C10B H10B . . 119.3 ?
    C11B C10B H10B . . 119.3 ?
    C12B C11B C16B . . 117.7(4) ?
    C12B C11B C10B . . 120.7(3) ?
    C16B C11B C10B . . 121.6(4) ?
    C13B C12B C11B . . 122.4(4) ?
    C13B C12B H12B . . 118.8 ?
    C11B C12B H12B . . 118.8 ?
    C14B C13B C12B . . 117.7(4) ?
    C14B C13B H13B . . 121.2 ?
    C12B C13B H13B . . 121.2 ?
    C13B C14B F1B . . 119.4(4) ?
    C13B C14B C15B . . 123.4(4) ?
    F1B C14B C15B . . 117.2(4) ?
    C14B C15B C16B . . 118.0(4) ?
    C14B C15B H15B . . 121.0 ?
    C16B C15B H15B . . 121.0 ?
    C15B C16B C11B . . 120.8(4) ?
    C15B C16B H16B . . 119.6 ?
    C11B C16B H16B . . 119.6 ?
    C1C N1C N2C . . 121.7(3) ?
    C1C N1C H1C . . 119.1 ?
    N2C N1C H1C . . 119.1 ?
    C10C N2C N1C . . 115.2(3) ?
    O1C C1C N1C . . 120.5(3) ?
    O1C C1C C2C . . 120.9(3) ?
    N1C C1C C2C . . 118.5(3) ?
    C3C C2C C1C . . 109.1(3) ?
    C3C C2C H2CA . . 109.9 ?
    C1C C2C H2CA . . 109.9 ?
    C3C C2C H2CB . . 109.9 ?
    C1C C2C H2CB . . 109.9 ?
    H2CA C2C H2CB . . 108.3 ?
    C8C C3C C4C . . 119.9(4) ?
    C8C C3C C2C . . 119.5(3) ?
    C4C C3C C2C . . 120.4(3) ?
    C3C C4C C5C . . 122.5(4) ?
    C3C C4C H4C . . 118.8 ?
    C5C C4C H4C . . 118.8 ?
    C4C C5C C6C . . 116.5(4) ?
    C4C C5C C9C . . 120.8(4) ?
    C6C C5C C9C . . 122.7(4) ?
    C7C C6C C5C . . 121.0(4) ?
    C7C C6C H6C . . 119.5 ?
    C5C C6C H6C . . 119.5 ?
    C8C C7C C6C . . 120.8(4) ?
    C8C C7C H7C . . 119.6 ?
    C6C C7C H7C . . 119.6 ?
    C3C C8C C7C . . 119.3(4) ?
    C3C C8C H8C . . 120.4 ?
    C7C C8C H8C . . 120.4 ?
    C5C C9C H9CA . . 109.5 ?
    C5C C9C H9CB . . 109.5 ?
    H9CA C9C H9CB . . 109.5 ?
    C5C C9C H9CC . . 109.5 ?
    H9CA C9C H9CC . . 109.5 ?
    H9CB C9C H9CC . . 109.5 ?
    N2C C10C C11C . . 121.3(3) ?
    N2C C10C H10C . . 119.4 ?
    C11C C10C H10C . . 119.4 ?
    C12C C11C C16C . . 118.0(4) ?
    C12C C11C C10C . . 122.1(3) ?
    C16C C11C C10C . . 120.0(4) ?
    C11C C12C C13C . . 120.4(4) ?
    C11C C12C H12C . . 119.8 ?
    C13C C12C H12C . . 119.8 ?
    C14C C13C C12C . . 119.8(4) ?
    C14C C13C H13C . . 120.1 ?
    C12C C13C H13C . . 120.1 ?
    F1C C14C C15C . . 118.5(4) ?
    F1C C14C C13C . . 119.7(5) ?
    C15C C14C C13C . . 121.9(4) ?
    C14C C15C C16C . . 118.3(4) ?
    C14C C15C H15C . . 120.8 ?
    C16C C15C H15C . . 120.8 ?
    C15C C16C C11C . . 121.6(4) ?
    C15C C16C H16C . . 119.2 ?
    C11C C16C H16C . . 119.2 ?
    C1D N1D N2D . . 122.3(3) ?
    C1D N1D H1D . . 118.8 ?
    N2D N1D H1D . . 118.8 ?
    C10D N2D N1D . . 116.3(3) ?
    O1D C1D N1D . . 120.5(3) ?
    O1D C1D C2D . . 120.8(3) ?
    N1D C1D C2D . . 118.6(3) ?
    C1D C2D C3D . . 108.6(3) ?
    C1D C2D H2DA . . 110.0 ?
    C3D C2D H2DA . . 110.0 ?
    C1D C2D H2DB . . 110.0 ?
    C3D C2D H2DB . . 110.0 ?
    H2DA C2D H2DB . . 108.4 ?
    C4D C3D C8D . . 118.6(4) ?
    C4D C3D C2D . . 119.8(3) ?
    C8D C3D C2D . . 121.4(3) ?
    C5D C4D C3D . . 121.7(4) ?
    C5D C4D H4D . . 119.2 ?
    C3D C4D H4D . . 119.2 ?
    C4D C5D C6D . . 118.5(4) ?
    C4D C5D C9D . . 121.2(4) ?
    C6D C5D C9D . . 120.3(4) ?
    C7D C6D C5D . . 120.9(4) ?
    C7D C6D H6D . . 119.6 ?
    C5D C6D H6D . . 119.6 ?
    C6D C7D C8D . . 120.1(4) ?
    C6D C7D H7D . . 119.9 ?
    C8D C7D H7D . . 119.9 ?
    C7D C8D C3D . . 120.2(4) ?
    C7D C8D H8D . . 119.9 ?
    C3D C8D H8D . . 119.9 ?
    C5D C9D H9DA . . 109.5 ?
    C5D C9D H9DB . . 109.5 ?
    H9DA C9D H9DB . . 109.5 ?
    C5D C9D H9DC . . 109.5 ?
    H9DA C9D H9DC . . 109.5 ?
    H9DB C9D H9DC . . 109.5 ?
    N2D C10D C11D . . 121.7(3) ?
    N2D C10D H10D . . 119.2 ?
    C11D C10D H10D . . 119.2 ?
    C16D C11D C12D . . 118.5(4) ?
    C16D C11D C10D . . 119.5(4) ?
    C12D C11D C10D . . 122.0(3) ?
    C13D C12D C11D . . 120.6(4) ?
    C13D C12D H12D . . 119.7 ?
    C11D C12D H12D . . 119.7 ?
    C14D C13D C12D . . 118.2(4) ?
    C14D C13D H13D . . 120.9 ?
    C12D C13D H13D . . 120.9 ?
    C15D C14D F1D . . 119.8(4) ?
    C15D C14D C13D . . 122.9(4) ?
    F1D C14D C13D . . 117.3(4) ?
    C14D C15D C16D . . 117.9(4) ?
    C14D C15D H15D . . 121.0 ?
    C16D C15D H15D . . 121.0 ?
    C15D C16D C11D . . 121.9(4) ?
    C15D C16D H16D . . 119.1 ?
    C11D C16D H16D . . 119.1 ?
loop_
    _geom_torsion_atom_site_label_1
    _geom_torsion_atom_site_label_2
    _geom_torsion_atom_site_label_3
    _geom_torsion_atom_site_label_4
    _geom_torsion_site_symmetry_1
    _geom_torsion_site_symmetry_2
    _geom_torsion_site_symmetry_3
    _geom_torsion_site_symmetry_4
    _geom_torsion
    _geom_torsion_publ_flag
    C1A N1A N2A C10A . . . . 174.1(3) ?
    N2A N1A C1A O1A . . . . -178.0(3) ?
    N2A N1A C1A C2A . . . . 4.0(5) ?
    O1A C1A C2A C3A . . . . -76.9(4) ?
    N1A C1A C2A C3A . . . . 101.1(4) ?
    C1A C2A C3A C8A . . . . -82.7(4) ?
    C1A C2A C3A C4A . . . . 92.8(4) ?
    C8A C3A C4A C5A . . . . 0.9(5) ?
    C2A C3A C4A C5A . . . . -174.6(3) ?
    C3A C4A C5A C6A . . . . -0.6(6) ?
    C3A C4A C5A C9A . . . . 176.7(3) ?
    C4A C5A C6A C7A . . . . 0.2(6) ?
    C9A C5A C6A C7A . . . . -177.1(4) ?
    C5A C6A C7A C8A . . . . -0.1(6) ?
    C6A C7A C8A C3A . . . . 0.4(6) ?
    C4A C3A C8A C7A . . . . -0.8(5) ?
    C2A C3A C8A C7A . . . . 174.7(3) ?
    N1A N2A C10A C11A . . . . 179.8(3) ?
    N2A C10A C11A C16A . . . . -2.7(6) ?
    N2A C10A C11A C12A . . . . 177.0(4) ?
    C16A C11A C12A C13A . . . . 0.0(7) ?
    C10A C11A C12A C13A . . . . -179.6(4) ?
    C11A C12A C13A C14A . . . . 0.0(7) ?
    C12A C13A C14A F1A . . . . -179.1(4) ?
    C12A C13A C14A C15A . . . . -0.3(7) ?
    F1A C14A C15A C16A . . . . 179.3(3) ?
    C13A C14A C15A C16A . . . . 0.5(7) ?
    C14A C15A C16A C11A . . . . -0.4(6) ?
    C12A C11A C16A C15A . . . . 0.2(6) ?
    C10A C11A C16A C15A . . . . 179.8(4) ?
    C1B N1B N2B C10B . . . . 175.3(3) ?
    N2B N1B C1B O1B . . . . -177.4(3) ?
    N2B N1B C1B C2B . . . . 4.6(5) ?
    O1B C1B C2B C3B . . . . -77.7(4) ?
    N1B C1B C2B C3B . . . . 100.3(4) ?
    C1B C2B C3B C8B . . . . -81.8(4) ?
    C1B C2B C3B C4B . . . . 93.8(4) ?
    C8B C3B C4B C5B . . . . 1.9(5) ?
    C2B C3B C4B C5B . . . . -173.8(3) ?
    C3B C4B C5B C6B . . . . -1.5(5) ?
    C3B C4B C5B C9B . . . . 176.5(3) ?
    C4B C5B C6B C7B . . . . 0.6(6) ?
    C9B C5B C6B C7B . . . . -177.3(4) ?
    C5B C6B C7B C8B . . . . -0.1(6) ?
    C6B C7B C8B C3B . . . . 0.6(6) ?
    C4B C3B C8B C7B . . . . -1.4(5) ?
    C2B C3B C8B C7B . . . . 174.2(3) ?
    N1B N2B C10B C11B . . . . -179.5(3) ?
    N2B C10B C11B C12B . . . . 176.1(4) ?
    N2B C10B C11B C16B . . . . -5.4(6) ?
    C16B C11B C12B C13B . . . . 0.5(7) ?
    C10B C11B C12B C13B . . . . 179.0(4) ?
    C11B C12B C13B C14B . . . . 0.1(7) ?
    C12B C13B C14B F1B . . . . -180.0(4) ?
    C12B C13B C14B C15B . . . . -0.5(7) ?
    C13B C14B C15B C16B . . . . 0.1(7) ?
    F1B C14B C15B C16B . . . . 179.6(3) ?
    C14B C15B C16B C11B . . . . 0.6(6) ?
    C12B C11B C16B C15B . . . . -0.8(6) ?
    C10B C11B C16B C15B . . . . -179.3(4) ?
    C1C N1C N2C C10C . . . . -174.6(3) ?
    N2C N1C C1C O1C . . . . 177.9(3) ?
    N2C N1C C1C C2C . . . . -4.9(5) ?
    O1C C1C C2C C3C . . . . 76.7(4) ?
    N1C C1C C2C C3C . . . . -100.6(4) ?
    C1C C2C C3C C8C . . . . 82.4(4) ?
    C1C C2C C3C C4C . . . . -93.4(4) ?
    C8C C3C C4C C5C . . . . -2.0(6) ?
    C2C C3C C4C C5C . . . . 173.7(3) ?
    C3C C4C C5C C6C . . . . 1.9(6) ?
    C3C C4C C5C C9C . . . . -176.8(3) ?
    C4C C5C C6C C7C . . . . -1.1(6) ?
    C9C C5C C6C C7C . . . . 177.7(3) ?
    C5C C6C C7C C8C . . . . 0.3(6) ?
    C4C C3C C8C C7C . . . . 1.2(5) ?
    C2C C3C C8C C7C . . . . -174.6(3) ?
    C6C C7C C8C C3C . . . . -0.4(6) ?
    N1C N2C C10C C11C . . . . -179.9(3) ?
    N2C C10C C11C C12C . . . . 3.9(6) ?
    N2C C10C C11C C16C . . . . -176.4(3) ?
    C16C C11C C12C C13C . . . . 0.8(6) ?
    C10C C11C C12C C13C . . . . -179.5(3) ?
    C11C C12C C13C C14C . . . . -1.1(6) ?
    C12C C13C C14C F1C . . . . -179.1(3) ?
    C12C C13C C14C C15C . . . . 0.6(7) ?
    F1C C14C C15C C16C . . . . 179.9(4) ?
    C13C C14C C15C C16C . . . . 0.2(7) ?
    C14C C15C C16C C11C . . . . -0.5(7) ?
    C12C C11C C16C C15C . . . . 0.0(6) ?
    C10C C11C C16C C15C . . . . -179.7(4) ?
    C1D N1D N2D C10D . . . . 174.4(3) ?
    N2D N1D C1D O1D . . . . -177.8(3) ?
    N2D N1D C1D C2D . . . . 4.6(5) ?
    O1D C1D C2D C3D . . . . -77.3(4) ?
    N1D C1D C2D C3D . . . . 100.3(4) ?
    C1D C2D C3D C4D . . . . 93.7(4) ?
    C1D C2D C3D C8D . . . . -82.0(4) ?
    C8D C3D C4D C5D . . . . 1.7(5) ?
    C2D C3D C4D C5D . . . . -174.2(3) ?
    C3D C4D C5D C6D . . . . -1.1(6) ?
    C3D C4D C5D C9D . . . . 176.5(3) ?
    C4D C5D C6D C7D . . . . 0.4(6) ?
    C9D C5D C6D C7D . . . . -177.1(4) ?
    C5D C6D C7D C8D . . . . -0.4(6) ?
    C6D C7D C8D C3D . . . . 1.0(6) ?
    C4D C3D C8D C7D . . . . -1.6(5) ?
    C2D C3D C8D C7D . . . . 174.2(3) ?
    N1D N2D C10D C11D . . . . -179.6(3) ?
    N2D C10D C11D C16D . . . . 177.3(3) ?
    N2D C10D C11D C12D . . . . -4.1(6) ?
    C16D C11D C12D C13D . . . . -0.7(6) ?
    C10D C11D C12D C13D . . . . -179.4(3) ?
    C11D C12D C13D C14D . . . . 0.0(6) ?
    C12D C13D C14D C15D . . . . 0.1(7) ?
    C12D C13D C14D F1D . . . . 179.7(3) ?
    F1D C14D C15D C16D . . . . -179.0(4) ?
    C13D C14D C15D C16D . . . . 0.6(7) ?
    C14D C15D C16D C11D . . . . -1.5(7) ?
    C12D C11D C16D C15D . . . . 1.5(7) ?
    C10D C11D C16D C15D . . . . -179.8(4) ?
loop_
    _geom_hbond_atom_site_label_D
    _geom_hbond_atom_site_label_H
    _geom_hbond_atom_site_label_A
    _geom_hbond_site_symmetry_A
    _geom_hbond_distance_DH
    _geom_hbond_distance_HA
    _geom_hbond_distance_DA
    _geom_hbond_angle_DHA
    N1A H1A O1B 2_666 0.86 2.01 2.868(3) 173.2
    N1B H1B O1A 2_666 0.86 2.00 2.860(3) 172.8
    N1C H1C O1D 1_444 0.86 2.01 2.865(3) 172.8
    N1D H1D O1C 1_666 0.86 2.00 2.857(4) 173.1
_iucr_refine_instructions_details
;
TITL HSY-315 in P-1 #2
CELL 1.54184 11.85349 12.37688 20.87208 98.5486 103.0735 105.1337
ZERR 8 0.00073 0.00089 0.00106 0.0051 0.0049 0.0058
LATT 1
SFAC C H N O F
UNIT 128 120 16 8 8
EQIV $1 1-X,1-Y,1-Z
EQIV $2 -1+X,-1+Y,-1+Z
EQIV $3 1+X,1+Y,1+Z
L.S. 50
PLAN  10
HTAB  N1A O1B_$1
HTAB  N1B O1A_$1
HTAB  N1C O1D_$2
HTAB  N1D O1C_$3
HTAB 4
REM reset to P-1 #2
BOND $H
CONF
fmap 2
acta
OMIT 12 -6 9
OMIT 12 -5 8
OMIT 11 -5 12
OMIT 9 -3 15
OMIT 11 -5 11
OMIT 11 -6 12
OMIT 10 -5 14
OMIT 10 -4 14
OMIT 11 -3 6
OMIT 11 -3 5
WGHT    0.083600
FVAR       0.07851
F1A   5    0.134958   -0.448837    0.588889    11.00000    0.10727    0.04935 =
         0.11941    0.02859    0.06759    0.01094
O1A   4    0.607590    0.327651    0.578162    11.00000    0.04403    0.03439 =
         0.04197    0.00732    0.00284    0.00238
N1A   3    0.486622    0.146763    0.555900    11.00000    0.03754    0.03449 =
         0.03125    0.00644    0.00192    0.00729
AFIX  43
H1A   2    0.459158    0.149020    0.514454    11.00000   -1.20000
AFIX   0
N2A   3    0.441667    0.047706    0.576973    11.00000    0.03868    0.03535 =
         0.03880    0.00782    0.01071    0.00795
C1A   1    0.572165    0.240182    0.598071    11.00000    0.03354    0.03811 =
         0.03360    0.00279    0.00543    0.00942
C2A   1    0.625359    0.231592    0.669784    11.00000    0.04409    0.04423 =
         0.03512    0.00774    0.00727    0.01107
AFIX  23
H2AA  2    0.571773    0.167754    0.680910    11.00000   -1.20000
H2AB  2    0.634250    0.301448    0.701185    11.00000   -1.20000
AFIX   0
C3A   1    0.748696    0.213555    0.674802    11.00000    0.04679    0.03702 =
         0.02644    0.00843    0.00504    0.00994
C4A   1    0.853493    0.307199    0.695443    11.00000    0.04556    0.04156 =
         0.03548    0.00926    0.00451    0.01252
AFIX  43
H4A   2    0.847682    0.379889    0.709720    11.00000   -1.20000
AFIX   0
C5A   1    0.966263    0.295223    0.695331    11.00000    0.04523    0.07964 =
         0.04470    0.02620    0.01096    0.02154
C6A   1    0.972595    0.185290    0.674358    11.00000    0.06237    0.10794 =
         0.05103    0.03663    0.02555    0.05507
AFIX  43
H6A   2    1.047257    0.174641    0.673920    11.00000   -1.20000
AFIX   0
C7A   1    0.867422    0.090943    0.653978    11.00000    0.08097    0.05981 =
         0.04571    0.01777    0.01778    0.03955
AFIX  43
H7A   2    0.872803    0.017977    0.640003    11.00000   -1.20000
AFIX   0
C8A   1    0.756429    0.104449    0.654298    11.00000    0.06321    0.04468 =
         0.03138    0.00868    0.00694    0.01733
AFIX  43
H8A   2    0.686937    0.041098    0.640902    11.00000   -1.20000
AFIX   0
C9A   1    1.077305    0.398881    0.714373    11.00000    0.04466    0.11558 =
         0.07890    0.04514    0.01004    0.00939
AFIX 137
H9AA  2    1.090924    0.422918    0.674366    11.00000   -1.50000
H9AB  2    1.146731    0.379800    0.737495    11.00000   -1.50000
H9AC  2    1.065070    0.460027    0.743401    11.00000   -1.50000
AFIX   0
C10A  1    0.353897   -0.030612    0.533912    11.00000    0.03659    0.04177 =
         0.03497    0.00532    0.00661    0.00906
AFIX  43
H10A  2    0.324481   -0.017972    0.491350    11.00000   -1.20000
AFIX   0
C11A  1    0.298458   -0.139321    0.549565    11.00000    0.04881    0.04131 =
         0.04216    0.00604    0.01953    0.01270
C12A  1    0.198775   -0.219989    0.501601    11.00000    0.06445    0.05176 =
         0.04563    0.00351    0.01202   -0.00676
AFIX  43
H12A  2    0.169398   -0.203386    0.460180    11.00000   -1.20000
AFIX   0
C13A  1    0.142740   -0.324369    0.514535    11.00000    0.07740    0.04576 =
         0.07070    0.00093    0.02721   -0.00382
AFIX  43
H13A  2    0.076327   -0.378039    0.482496    11.00000   -1.20000
AFIX   0
C14A  1    0.188427   -0.345899    0.576102    11.00000    0.07272    0.03849 =
         0.08446    0.01921    0.04810    0.01413
C15A  1    0.286367   -0.268920    0.624279    11.00000    0.06847    0.05464 =
         0.06782    0.02594    0.03237    0.02726
AFIX  43
H15A  2    0.315409   -0.286523    0.665435    11.00000   -1.20000
AFIX   0
C16A  1    0.341523   -0.164967    0.611135    11.00000    0.05007    0.04535 =
         0.05052    0.01583    0.01771    0.01375
AFIX  43
H16A  2    0.407748   -0.111991    0.643665    11.00000   -1.20000
AFIX   0
F1B   5    0.135625    0.051048    0.589025    11.00000    0.11238    0.04598 =
         0.12436    0.03088    0.07208    0.01207
O1B   4    0.607523    0.827756    0.578341    11.00000    0.04537    0.03914 =
         0.03707    0.00794    0.00202    0.00385
N1B   3    0.486212    0.646439    0.555571    11.00000    0.04013    0.03682 =
         0.03199    0.00700    0.00554    0.00533
AFIX  43
H1B   2    0.458948    0.648605    0.514090    11.00000   -1.20000
AFIX   0
N2B   3    0.441353    0.548162    0.576985    11.00000    0.04335    0.03246 =
         0.03237    0.00680    0.00781    0.01032
C1B   1    0.571877    0.739503    0.597978    11.00000    0.03768    0.03288 =
         0.03350    0.00368    0.00790    0.00877
C2B   1    0.626430    0.732129    0.669621    11.00000    0.04472    0.04322 =
         0.02851    0.00216    0.00663    0.00384
AFIX  23
H2BA  2    0.636118    0.802642    0.700681    11.00000   -1.20000
H2BB  2    0.572854    0.669147    0.681418    11.00000   -1.20000
AFIX   0
C3B   1    0.748585    0.713147    0.674753    11.00000    0.04229    0.04400 =
         0.02170    0.00765    0.00409    0.01322
C4B   1    0.853236    0.806833    0.695761    11.00000    0.04183    0.04596 =
         0.02983    0.00877    0.00417    0.01065
AFIX  43
H4B   2    0.847640    0.879418    0.710576    11.00000   -1.20000
AFIX   0
C5B   1    0.966110    0.794419    0.695113    11.00000    0.04185    0.07599 =
         0.04125    0.02548    0.00634    0.01509
C6B   1    0.971790    0.684338    0.674134    11.00000    0.05928    0.09765 =
         0.05979    0.03583    0.02703    0.04511
AFIX  43
H6B   2    1.046451    0.673736    0.673640    11.00000   -1.20000
AFIX   0
C7B   1    0.869586    0.591799    0.654295    11.00000    0.08956    0.06671 =
         0.04921    0.02267    0.02993    0.04809
AFIX  43
H7B   2    0.875272    0.518945    0.640350    11.00000   -1.20000
AFIX   0
C8B   1    0.758159    0.605188    0.654714    11.00000    0.06473    0.04505 =
         0.03412    0.01060    0.01138    0.01689
AFIX  43
H8B   2    0.689102    0.541414    0.641476    11.00000   -1.20000
AFIX   0
C9B   1    1.076760    0.898473    0.714407    11.00000    0.04227    0.11011 =
         0.08867    0.04759    0.00322    0.00062
AFIX 137
H9BA  2    1.051888    0.966449    0.715914    11.00000   -1.50000
H9BB  2    1.121611    0.894199    0.681640    11.00000   -1.50000
H9BC  2    1.127347    0.901130    0.757972    11.00000   -1.50000
AFIX   0
C10B  1    0.355032    0.470068    0.533068    11.00000    0.04791    0.03612 =
         0.03286    0.00397    0.01206    0.00947
AFIX  43
H10B  2    0.327991    0.482512    0.490176    11.00000   -1.20000
AFIX   0
C11B  1    0.297337    0.361043    0.548578    11.00000    0.04576    0.03580 =
         0.04059    0.00313    0.01584    0.00862
C12B  1    0.199101    0.279954    0.501669    11.00000    0.07215    0.04739 =
         0.05113    0.00674    0.02016   -0.00141
AFIX  43
H12B  2    0.169345    0.296327    0.460232    11.00000   -1.20000
AFIX   0
C13B  1    0.143424    0.175557    0.513953    11.00000    0.07299    0.04898 =
         0.06372   -0.00189    0.02591   -0.01161
AFIX  43
H13B  2    0.077396    0.121931    0.481636    11.00000   -1.20000
AFIX   0
C14B  1    0.188411    0.153699    0.574985    11.00000    0.07439    0.03652 =
         0.08262    0.01293    0.05122    0.00822
C15B  1    0.285792    0.229376    0.624029    11.00000    0.07041    0.05941 =
         0.07082    0.03185    0.03861    0.02866
AFIX  43
H15B  2    0.314147    0.211427    0.665172    11.00000   -1.20000
AFIX   0
C16B  1    0.341056    0.333959    0.610453    11.00000    0.05027    0.04463 =
         0.04869    0.00854    0.01886    0.01758
AFIX  43
H16B  2    0.407824    0.386556    0.642820    11.00000   -1.20000
AFIX   0
F1C   5   -0.364793    0.310920    0.088596    11.00000    0.10819    0.07674 =
         0.12212    0.04168    0.06945    0.06406
O1C   4    0.107459   -0.235126    0.078025    11.00000    0.04590    0.04608 =
         0.04017    0.00656    0.00116    0.02053
N1C   3   -0.014014   -0.125190    0.055713    11.00000    0.03801    0.03824 =
         0.02988    0.00371    0.00200    0.01359
AFIX  43
H1C   2   -0.041410   -0.161696    0.014215    11.00000   -1.20000
AFIX   0
N2C   3   -0.058379   -0.038500    0.077196    11.00000    0.03814    0.04020 =
         0.03544    0.01027    0.01057    0.01652
C1C   1    0.071547   -0.154597    0.098082    11.00000    0.03911    0.03847 =
         0.03679    0.01216    0.00798    0.01179
C2C   1    0.126269   -0.083385    0.169522    11.00000    0.04032    0.04928 =
         0.03267    0.00602    0.00481    0.01427
AFIX  23
H2CA  2    0.073011   -0.040659    0.181020    11.00000   -1.20000
H2CB  2    0.135327   -0.133185    0.200826    11.00000   -1.20000
AFIX   0
C3C   1    0.248685   -0.001670    0.174743    11.00000    0.04708    0.03992 =
         0.02471    0.00365    0.00673    0.01689
C4C   1    0.353373   -0.031548    0.195597    11.00000    0.04497    0.04226 =
         0.03420    0.00394    0.00507    0.01257
AFIX  43
H4C   2    0.347648   -0.099402    0.210541    11.00000   -1.20000
AFIX   0
C5C   1    0.467103    0.036094    0.195080    11.00000    0.04159    0.06621 =
         0.04298   -0.00638    0.01107    0.00767
C6C   1    0.471373    0.139290    0.174072    11.00000    0.06984    0.05700 =
         0.04951   -0.00429    0.02754   -0.01451
AFIX  43
H6C   2    0.545627    0.187830    0.173632    11.00000   -1.20000
AFIX   0
C7C   1    0.366474    0.169987    0.153946    11.00000    0.08181    0.04841 =
         0.04135    0.00644    0.01667    0.01692
AFIX  43
H7C   2    0.371229    0.238569    0.139968    11.00000   -1.20000
AFIX   0
C8C   1    0.255110    0.099893    0.154431    11.00000    0.05760    0.04343 =
         0.03236    0.00309    0.00770    0.01630
AFIX  43
H8C   2    0.185188    0.121175    0.141155    11.00000   -1.20000
AFIX   0
C9C   1    0.578970   -0.002956    0.215036    11.00000    0.03987    0.10251 =
         0.08222   -0.01878    0.00453    0.01983
AFIX 137
H9CA  2    0.581408   -0.056827    0.177591    11.00000   -1.50000
H9CB  2    0.575374   -0.038914    0.252545    11.00000   -1.50000
H9CC  2    0.650786    0.062208    0.227576    11.00000   -1.50000
AFIX   0
C10C  1   -0.145052   -0.025913    0.033792    11.00000    0.04682    0.04696 =
         0.03456    0.00870    0.01275    0.01854
AFIX  43
H10C  2   -0.173525   -0.074220   -0.008878    11.00000   -1.20000
AFIX   0
C11C  1   -0.201212    0.063152    0.049501    11.00000    0.05015    0.05078 =
         0.03904    0.01787    0.01938    0.02189
C12C  1   -0.158246    0.141901    0.110609    11.00000    0.05536    0.04417 =
         0.05246    0.01356    0.02405    0.01812
AFIX  43
H12C  2   -0.091247    0.139401    0.143001    11.00000   -1.20000
AFIX   0
C13C  1   -0.214386    0.224381    0.123818    11.00000    0.07099    0.04862 =
         0.06666    0.00998    0.03621    0.02111
AFIX  43
H13C  2   -0.186065    0.276305    0.165270    11.00000   -1.20000
AFIX   0
C14C  1   -0.311351    0.229337    0.075898    11.00000    0.07648    0.05717 =
         0.08460    0.03079    0.05204    0.04108
C15C  1   -0.356134    0.154377    0.014904    11.00000    0.06900    0.09025 =
         0.07606    0.04207    0.03169    0.05557
AFIX  43
H15C  2   -0.422147    0.159058   -0.017308    11.00000   -1.20000
AFIX   0
C16C  1   -0.300967    0.070884    0.001957    11.00000    0.06960    0.07442 =
         0.04547    0.01437    0.01122    0.03822
AFIX  43
H16C  2   -0.331122    0.018696   -0.039424    11.00000   -1.20000
AFIX   0
F1D   5    1.365099    0.189249    0.911189    11.00000    0.11004    0.08262 =
         0.12101    0.04337    0.06809    0.06642
O1D   4    0.892437    0.734885    0.921675    11.00000    0.04441    0.04481 =
         0.03942    0.00386    0.00178    0.02015
N1D   3    1.013129    0.625929    0.944240    11.00000    0.04119    0.04006 =
         0.03237    0.00387    0.00462    0.01614
AFIX  43
H1D   2    1.040016    0.662502    0.985728    11.00000   -1.20000
AFIX   0
N2D   3    1.058633    0.539191    0.923375    11.00000    0.04067    0.03784 =
         0.03463    0.00682    0.00835    0.01267
C1D   1    0.928093    0.655345    0.901931    11.00000    0.03053    0.04097 =
         0.03319    0.00825    0.00520    0.01263
C2D   1    0.874176    0.584925    0.830385    11.00000    0.04331    0.05066 =
         0.03122    0.00916    0.00738    0.01749
AFIX  23
H2DA  2    0.927714    0.542620    0.818780    11.00000   -1.20000
H2DB  2    0.864810    0.634966    0.799259    11.00000   -1.20000
AFIX   0
C3D   1    0.751053    0.502130    0.825273    11.00000    0.04140    0.04186 =
         0.02251    0.00077    0.00366    0.01075
C4D   1    0.646610    0.532493    0.804305    11.00000    0.04368    0.04509 =
         0.03101    0.00405    0.00496    0.01368
AFIX  43
H4D   2    0.652244    0.600567    0.789622    11.00000   -1.20000
AFIX   0
C5D   1    0.534381    0.464454    0.804610    11.00000    0.04154    0.05816 =
         0.04285   -0.00959    0.00626    0.00663
C6D   1    0.527191    0.362251    0.825568    11.00000    0.05512    0.06131 =
         0.05790   -0.00959    0.02286   -0.00613
AFIX  43
H6D   2    0.452070    0.315086    0.825786    11.00000   -1.20000
AFIX   0
C7D   1    0.629450    0.329784    0.845992    11.00000    0.08586    0.03649 =
         0.05075    0.00642    0.02737   -0.00010
AFIX  43
H7D   2    0.623304    0.261244    0.860185    11.00000   -1.20000
AFIX   0
C8D   1    0.740964    0.398386    0.845509    11.00000    0.07309    0.04487 =
         0.02969    0.00532    0.01015    0.02682
AFIX  43
H8D   2    0.809866    0.375540    0.858715    11.00000   -1.20000
AFIX   0
C9D   1    0.422153    0.501649    0.785423    11.00000    0.04496    0.10061 =
         0.07828   -0.01511    0.00724    0.01779
AFIX 137
H9DA  2    0.402151    0.529667    0.825472    11.00000   -1.50000
H9DB  2    0.355541    0.437446    0.757455    11.00000   -1.50000
H9DC  2    0.437344    0.561504    0.761132    11.00000   -1.50000
AFIX   0
C10D  1    1.146124    0.525824    0.966892    11.00000    0.04125    0.04382 =
         0.03287    0.00991    0.00460    0.01524
AFIX  43
H10D  2    1.174366    0.573572    1.009728    11.00000   -1.20000
AFIX   0
C11D  1    1.202744    0.437574    0.951039    11.00000    0.04359    0.04405 =
         0.04597    0.01738    0.01842    0.01719
C12D  1    1.159795    0.358798    0.889315    11.00000    0.05126    0.04953 =
         0.05200    0.01743    0.01723    0.01901
AFIX  43
H12D  2    1.093591    0.362284    0.856744    11.00000   -1.20000
AFIX   0
C13D  1    1.214738    0.275444    0.876041    11.00000    0.07170    0.04991 =
         0.07050    0.01263    0.03607    0.02052
AFIX  43
H13D  2    1.186366    0.222621    0.834922    11.00000   -1.20000
AFIX   0
C14D  1    1.312196    0.272808    0.925164    11.00000    0.06650    0.06407 =
         0.08454    0.04078    0.04597    0.04271
C15D  1    1.356836    0.348535    0.986300    11.00000    0.07589    0.10031 =
         0.05650    0.02694    0.01800    0.05314
AFIX  43
H15D  2    1.423607    0.345174    1.018510    11.00000   -1.20000
AFIX   0
C16D  1    1.300121    0.429659    0.998694    11.00000    0.06319    0.07827 =
         0.04915    0.01652    0.01544    0.04778
AFIX  43
H16D  2    1.328154    0.480771    1.040430    11.00000   -1.20000
HKLF 4
REM  HSY-315 in P-1 #2
REM R1 =  0.0511 for   3807 Fo > 4sig(Fo)  and  0.1070 for all   9250 data
REM    725 parameters refined using      0 restraints
END
WGHT      0.0836      0.0000
REM Highest difference peak  0.186,  deepest hole -0.215,  1-sigma level  0.049
Q1    1   0.6548  0.7656  0.5740  11.00000  0.05    0.19
Q2    1   0.9152  0.7987  0.6816  11.00000  0.05    0.18
Q3    1   0.6540  0.2660  0.5738  11.00000  0.05    0.18
Q4    1   0.9153  0.2981  0.6821  11.00000  0.05    0.18
Q5    1   0.5266  0.8083  0.5894  11.00000  0.05    0.18
Q6    1   0.3992  0.1245  0.5729  11.00000  0.05    0.18
Q7    1   0.5262  0.3082  0.5896  11.00000  0.05    0.18
Q8    1   0.3999  0.6238  0.5726  11.00000  0.05    0.18
Q9    1   0.6783  0.1965  0.6744  11.00000  0.05    0.18
Q10   1   0.8180  0.5111  0.8234  11.00000  0.05    0.18
;
