# Supplementary material for: (E)-N′-(4-Fluoro­benzyl­idene)-2-(3-methyl­phen­yl)acetohydrazide
Source: Acta Crystallogr Sect E Struct Rep Online. 2013 Feb 23;69(Pt 3):o421. doi: 10.1107/S1600536813004467 (PMC3588440; doi:10.1107/S1600536813004467)
Supplement: Supplementary file 2 [file e-69-0o421-Isup2.hkl]

# 
# h,k,l, Fc-squared, Fo-squared, sigma(Fo-squared) and status flag 
# 
data_I
_shelx_refln_list_code          4 
_shelx_F_calc_maximum      395.98 
_exptl_crystal_F_000      1136.00 
_reflns_d_resolution_high  0.8601 
 
loop_ 
 _symmetry_equiv_pos_as_xyz 
 'x, y, z' 
 '-x, -y, -z' 
 
_cell_length_a    11.8535 
_cell_length_b    12.3769 
_cell_length_c    20.8721 
_cell_angle_alpha  98.549 
_cell_angle_beta  103.074 
_cell_angle_gamma 105.134 
 
_shelx_F_squared_multiplier     1.000 
 
loop_ 
 _refln_index_h 
 _refln_index_k 
 _refln_index_l 
 _refln_F_squared_calc 
 _refln_F_squared_meas 
 _refln_F_squared_sigma 
 _refln_observed_status 
   1   0   0        0.00        0.00      3.24 o 
   2   0   0     1787.24     1752.78     32.06 o 
   3   0   0        0.61        6.49      1.62 o 
   4   0   0     9403.99     8585.32     80.30 o 
   5   0   0        0.05       -1.08      1.08 o 
   6   0   0      300.82      279.70     17.84 o 
   7   0   0        0.01        4.87      8.11 o 
   8   0   0      440.54      340.66     34.07 o 
   9   0   0        0.09      146.00     25.95 o 
  10   0   0      399.08      394.19     43.80 o 
  11   0   0        0.19        1.62      4.87 o 
  12   0   0       10.19        0.00      4.87 o 
 -13   1   0        0.50       -3.24      3.24 o 
 -12   1   0        0.13        0.00      4.87 o 
 -11   1   0        1.19       -6.49      8.11 o 
 -10   1   0        0.90      262.79     34.07 o 
  -9   1   0        0.22       -4.87      6.49 o 
  -8   1   0        0.16        4.87      8.11 o 
  -7   1   0        0.04        1.62      4.87 o 
  -6   1   0        2.57        0.54      1.62 o 
  -5   1   0        1.54        1.62      1.08 o 
  -4   1   0        0.10        0.41      1.32 o 
  -3   1   0        0.56        1.62      1.62 o 
  -2   1   0        0.00        3.24      1.62 o 
  -1   1   0        0.89        0.00      9.37 o 
   0   1   0        0.04        3.24      3.24 o 
   1   1   0        0.05        3.24      1.62 o 
   2   1   0        1.88        2.67      1.17 o 
   3   1   0        0.10       -0.70      1.42 o 
   4   1   0        0.82       -1.62      2.29 o 
   5   1   0        0.43       -0.54      1.45 o 
   6   1   0        0.16       -3.24      4.87 o 
   7   1   0        0.05        4.87      4.87 o 
   8   1   0        0.17       -1.62      3.24 o 
   9   1   0        0.01        1.62      4.87 o 
  10   1   0        1.85       -6.49      8.11 o 
  11   1   0        0.10       -6.49      8.11 o 
  12   1   0        0.21       -6.49      6.49 o 
 -13   2   0       58.63       53.53     14.60 o 
 -12   2   0        0.02       -3.24      3.24 o 
 -11   2   0       98.75      105.44     19.47 o 
 -10   2   0      990.59      957.77     57.59 o 
  -9   2   0     1095.37     1072.40     44.06 o 
  -8   2   0       73.27       97.33     17.84 o 
  -7   2   0      624.74      592.68     26.79 o 
  -6   2   0       39.63       40.71      6.60 o 
  -5   2   0       72.76       70.04      7.39 o 
  -4   2   0     5464.85     5192.68     57.22 o 
  -3   2   0       48.63       40.16      4.59 o 
  -2   2   0        7.66       11.36      2.29 o 
  -1   2   0     3945.36     3828.74     48.67 o 
   0   2   0     4977.50     4753.89     37.30 o 
   1   2   0     3690.56     3456.86     48.67 o 
   2   2   0     2613.61     2662.29     37.27 o 
   3   2   0     6959.93     6528.44     57.83 o 
   4   2   0     5065.37     4955.75     98.95 o 
   5   2   0     1635.92     1703.79     65.70 o 
   6   2   0       25.37       29.20      8.11 o 
   7   2   0       13.46       17.84      8.11 o 
   8   2   0      624.69      538.56     45.42 o 
   9   2   0      158.62      157.35     27.58 o 
  10   2   0      145.30      197.91     30.82 o 
  11   2   0       99.41       98.95     21.09 o 
  12   2   0       33.53       46.12      7.39 o 
 -13   3   0        0.04        4.87      4.87 o 
 -12   3   0        0.42       -9.73      9.73 o 
 -11   3   0        0.12      119.43    140.32 o 
 -10   3   0        0.12       -1.42      4.17 o 
  -9   3   0        2.03        4.06      2.43 o 
  -8   3   0        0.46       -2.43      3.44 o 
  -7   3   0        0.23        2.03      2.08 o 
  -6   3   0        1.56        1.01      2.08 o 
  -5   3   0        3.07        1.08      1.87 o 
  -4   3   0        0.55        0.20      2.08 o 
  -3   3   0        0.01        1.08      1.45 o 
  -2   3   0        0.00        3.24      1.62 o 
  -1   3   0        2.25        3.57      1.08 o 
   0   3   0        0.53        1.62      1.15 o 
   1   3   0        0.36        0.00      1.62 o 
   2   3   0        0.67       -1.62      3.24 o 
   3   3   0        2.56        3.79      1.45 o 
   4   3   0        0.87        1.62      1.62 o 
   5   3   0        1.72        3.24      1.15 o 
   6   3   0        2.01       -4.87      6.49 o 
   7   3   0        0.12        3.24      4.87 o 
   8   3   0        0.00        0.00      3.24 o 
   9   3   0        0.36       -1.62      4.87 o 
  10   3   0        0.42       -2.70      2.70 o 
  11   3   0        0.00       -0.81      4.59 o 
 -13   4   0       44.28       60.02     12.98 o 
 -12   4   0       10.56       19.47      9.73 o 
 -11   4   0      427.18      492.39     23.36 o 
 -10   4   0        4.15       -1.92      3.04 o 
  -9   4   0       72.26       76.24     16.22 o 
  -8   4   0      295.96      236.04     18.90 o 
  -7   4   0      490.55      401.07     22.94 o 
  -6   4   0     4359.94     4310.98     66.53 o 
  -5   4   0     6512.58     6136.32     73.92 o 
  -4   4   0     1592.23     1578.02     81.92 o 
  -3   4   0      105.27       74.62      9.73 o 
  -2   4   0       40.22       39.76      4.59 o 
  -1   4   0     4650.80     4165.95     45.30 o 
   0   4   0       76.30      103.17      8.03 o 
   1   4   0        0.89        0.00      1.62 o 
   2   4   0     3781.07     3752.09     79.49 o 
   3   4   0      243.17      339.80     18.90 o 
   4   4   0      235.14      225.48     24.33 o 
   5   4   0      821.27      759.18     50.29 o 
   6   4   0       28.93       21.09      8.11 o 
   7   4   0       17.52       11.84      8.92 o 
   8   4   0        0.40        9.73      8.11 o 
   9   4   0      321.66      329.33     27.53 o 
  10   4   0      124.01      148.88     17.09 o 
  11   4   0      104.81      108.16     12.00 o 
 -13   5   0        0.18      -11.36     11.36 o 
 -12   5   0        1.27        0.81      2.29 o 
 -11   5   0        2.71        8.92      5.74 o 
 -10   5   0        1.19       -0.44      3.04 o 
  -9   5   0        0.36       -3.24      3.24 o 
  -8   5   0        0.15       -3.24      3.24 o 
  -7   5   0        0.60        0.00      3.24 o 
  -6   5   0        0.04        1.62      4.87 o 
  -5   5   0        0.07       -3.24      4.87 o 
  -4   5   0        1.17       -3.24      3.24 o 
  -3   5   0        2.34        0.00      2.29 o 
  -2   5   0        0.24       -1.22      1.32 o 
  -1   5   0        0.11       -1.45      1.45 o 
   0   5   0        0.49       -1.45      1.45 o 
   1   5   0        0.03        3.24      3.24 o 
   2   5   0        0.69       -3.24      3.24 o 
   3   5   0        0.80        0.00      5.68 o 
   4   5   0        0.78       -0.65      2.70 o 
   5   5   0        0.08       -1.62      4.87 o 
   6   5   0        0.07        4.87      6.49 o 
   7   5   0        0.60       -4.69      5.07 o 
   8   5   0        0.04        0.54      2.90 o 
   9   5   0        0.00       -2.60      2.70 o 
  10   5   0        0.57        0.00      5.68 o 
 -13   6   0      110.73       97.33     16.22 o 
 -12   6   0       22.03       18.17      5.40 o 
 -11   6   0      203.59      231.87     18.09 o 
 -10   6   0      963.19     1009.72     37.12 o 
  -9   6   0      246.01      239.92     21.20 o 
  -8   6   0     1314.11     1249.08     61.64 o 
  -7   6   0     1032.97      879.22     48.67 o 
  -6   6   0       93.60       84.35     14.60 o 
  -5   6   0      406.17      412.57     25.14 o 
  -4   6   0      550.01      595.67     34.07 o 
  -3   6   0     9118.96     8817.71    369.04 o 
  -2   6   0     4660.81     4763.97     63.09 o 
  -1   6   0     1188.93     1260.13     32.68 o 
   0   6   0     1311.63     1349.65     50.29 o 
   1   6   0     1872.73     1816.84     63.26 o 
   2   6   0        0.88        1.62      4.87 o 
   3   6   0      503.18      504.62     28.09 o 
   4   6   0      307.58      309.84     34.07 o 
   5   6   0      239.91      201.15     29.20 o 
   6   6   0     1733.99     1751.55     50.51 o 
   7   6   0      140.53      102.90     15.45 o 
   8   6   0      182.81      195.47     21.20 o 
   9   6   0      134.50      147.90     17.21 o 
 -13   7   0        1.41       -3.60      8.11 o 
 -12   7   0        1.09       -1.62      2.29 o 
 -11   7   0        1.11       -5.47      5.47 o 
 -10   7   0        0.48        0.00      4.21 o 
  -9   7   0        0.01        2.27      2.70 o 
  -8   7   0        0.04       -1.62      1.62 o 
  -7   7   0        0.33       -1.62      4.87 o 
  -6   7   0        1.83       -1.62      3.24 o 
  -5   7   0        0.11        0.00      2.29 o 
  -4   7   0        0.71       -2.29      2.29 o 
  -3   7   0        0.20        1.08      1.62 o 
  -2   7   0        0.26        1.62      3.24 o 
  -1   7   0        0.02       -1.62      2.29 o 
   0   7   0        0.05        0.00      3.24 o 
   1   7   0        0.00       -3.24      4.87 o 
   2   7   0        0.03        1.62      3.89 o 
   3   7   0        0.68       -1.62      3.44 o 
   4   7   0        0.78       -3.24      4.87 o 
   5   7   0        0.38        0.65      2.70 o 
   6   7   0        2.42        2.16      2.90 o 
   7   7   0        2.25       -1.62      4.59 o 
   8   7   0        0.43       -5.07      5.07 o 
   9   7   0        2.06        3.01      7.30 o 
 -12   8   0        2.35       -0.61      4.17 o 
 -11   8   0      330.64      316.37     29.20 o 
 -10   8   0      420.01      478.80     26.22 o 
  -9   8   0       25.16       18.25      6.60 o 
  -8   8   0        0.00        4.87      4.59 o 
  -7   8   0        0.99        4.87      4.87 o 
  -6   8   0     1386.09     1218.25     58.40 o 
  -5   8   0        1.43        6.49      3.44 o 
  -4   8   0       56.70       48.78      8.11 o 
  -3   8   0      611.05      577.67     26.31 o 
  -2   8   0     1098.53     1039.94     35.56 o 
  -1   8   0     1046.11      900.31     47.04 o 
   0   8   0       35.22       25.95      9.73 o 
   1   8   0     1300.49     1262.05     63.26 o 
   2   8   0      582.58      525.23     29.82 o 
   3   8   0      305.99      282.67     17.00 o 
   4   8   0     3297.06     3348.16     87.60 o 
   5   8   0      294.21      253.89     24.09 o 
   6   8   0        1.21        0.93      3.89 o 
   7   8   0       19.36       30.01      8.03 o 
   8   8   0       12.04        8.92      4.17 o 
 -12   9   0        0.01       -3.04      3.04 o 
 -11   9   0        0.49       -2.29      2.29 o 
 -10   9   0        0.65       -1.11      2.73 o 
  -9   9   0        0.02        0.97      2.70 o 
  -8   9   0        0.09       -3.89      3.89 o 
  -7   9   0        0.02       -1.22      2.43 o 
  -6   9   0        0.20       -6.49      6.49 o 
  -5   9   0        0.39        0.00      1.62 o 
  -4   9   0        0.12       -2.70      2.70 o 
  -3   9   0        1.17        0.00      3.44 o 
  -2   9   0        0.05       -2.29      2.29 o 
  -1   9   0        0.64        0.00      3.24 o 
   0   9   0        0.44       -3.24      4.87 o 
   1   9   0        0.01       -2.43      3.44 o 
   2   9   0        0.29       -2.43      3.34 o 
   3   9   0        0.11       -1.62      7.30 o 
   4   9   0        0.41       -4.87      9.73 o 
   5   9   0        1.68        1.01      7.30 o 
   6   9   0        0.47        0.32      5.68 o 
   7   9   0        0.16        4.33      4.06 o 
 -11  10   0        9.73       13.79      4.59 o 
 -10  10   0       15.50       17.76      5.89 o 
  -9  10   0        3.47        1.62      3.24 o 
  -8  10   0     1623.67     1654.78     56.21 o 
  -7  10   0     1005.38      989.99     45.42 o 
  -6  10   0     1006.87     1076.54     44.61 o 
  -5  10   0     1209.27     1177.59     45.30 o 
  -4  10   0      510.21      502.17     28.68 o 
  -3  10   0       53.49       39.54      5.44 o 
  -2  10   0        0.60       -1.62      3.06 o 
  -1  10   0      148.06      172.85     17.75 o 
   0  10   0      944.33      974.85     42.73 o 
   1  10   0     1362.46     1341.54     41.98 o 
   2  10   0     1120.36     1152.24     38.63 o 
   3  10   0       69.62       51.91     10.85 o 
   4  10   0       14.23       17.99      6.23 o 
   5  10   0       67.57       68.00     10.85 o 
   6  10   0        1.61        2.43      2.29 o 
 -11  11   0        0.01        0.00      3.24 o 
 -10  11   0        0.19        2.78      8.11 o 
  -9  11   0        0.51        8.11      4.87 o 
  -8  11   0        0.08       -1.30      3.24 o 
  -7  11   0        0.01        6.49      5.07 o 
  -6  11   0        0.00       -3.24      3.24 o 
  -5  11   0        0.09       14.60      9.73 o 
  -4  11   0        2.05        3.24      1.62 o 
  -3  11   0        0.05       -1.62      4.87 o 
  -2  11   0        0.28        3.24      3.24 o 
  -1  11   0        0.17       -1.95      2.70 o 
   0  11   0        0.05        0.32      2.70 o 
   1  11   0        0.15        0.97      2.70 o 
   2  11   0        0.01        2.09      3.89 o 
   3  11   0        0.52        4.87      4.87 o 
   4  11   0        0.07        4.87      4.87 o 
 -10  12   0       17.72       27.58      9.73 o 
  -9  12   0       33.39       26.88      6.88 o 
  -8  12   0       61.83       72.52     10.85 o 
  -7  12   0       29.02       45.33     10.54 o 
  -6  12   0       27.80       29.20      9.73 o 
  -5  12   0      154.72      162.22     24.33 o 
  -4  12   0      173.66      165.46     24.33 o 
  -3  12   0       20.46       17.84      8.11 o 
  -2  12   0       14.81       12.98      6.49 o 
  -1  12   0      147.88      157.35     22.71 o 
   0  12   0        4.89       -4.87      4.87 o 
   1  12   0      449.15      518.92     28.06 o 
   2  12   0       98.32      115.04     12.86 o 
   3  12   0        2.97        8.11      6.49 o 
  -8  13   0        0.51       -4.87      4.87 o 
  -7  13   0        0.36        0.00      3.24 o 
  -6  13   0        0.50       -6.49      6.49 o 
  -5  13   0        0.07       -3.24      3.24 o 
  -4  13   0        0.06        9.73      6.49 o 
  -3  13   0        0.13       -3.24      3.24 o 
  -2  13   0        0.01       -1.62      3.24 o 
  -1  13   0        0.92        8.11      4.87 o 
   0  13   0        1.46        3.24      2.29 o 
   1  13   0        0.46        1.62      4.06 o 
  -6  14   0       33.90       27.58      8.11 o 
  -5  14   0        0.06       -3.24      4.87 o 
  -4  14   0      125.60      157.35     19.47 o 
  -3  14   0      631.92      721.87     40.55 o 
  -2  14   0       92.73       98.95     14.60 o 
   2 -14   1       56.66       66.51     12.98 o 
   3 -14   1       62.80       64.89     12.98 o 
   4 -14   1      274.57      324.44     29.20 o 
   5 -14   1       12.10       25.95      8.11 o 
   6 -14   1       15.56       12.98      6.49 o 
  -1 -13   1        0.38        0.81      1.62 o 
   0 -13   1        0.26        3.24      4.87 o 
   1 -13   1        0.01        0.00      1.62 o 
   2 -13   1        0.15        0.00      3.24 o 
   3 -13   1        0.03        4.87      3.24 o 
   4 -13   1        0.01        1.62      3.24 o 
   5 -13   1        0.17        3.24      3.24 o 
   6 -13   1        0.05       -1.62      4.87 o 
   7 -13   1        0.37        0.00      4.87 o 
   8 -13   1        0.21        0.97      4.87 o 
  -3 -12   1        4.37        8.11      6.49 o 
  -2 -12   1       79.14       69.56     10.13 o 
  -1 -12   1      127.09      150.34     15.57 o 
   0 -12   1       28.33       24.33      9.73 o 
   1 -12   1       95.59      110.31     19.47 o 
   2 -12   1        0.37        6.49      6.49 o 
   3 -12   1      163.18      128.15     21.09 o 
   4 -12   1        2.03        6.49      4.87 o 
   5 -12   1      445.20      460.70     40.55 o 
   6 -12   1      198.85      205.44     18.90 o 
   7 -12   1      299.99      334.94     23.49 o 
   8 -12   1      116.80      152.48     16.06 o 
   9 -12   1       17.66       17.30      4.35 o 
  10 -12   1       30.28       35.02      7.39 o 
  -5 -11   1        0.36       -1.62      3.24 o 
  -4 -11   1        0.42        2.60      2.70 o 
  -3 -11   1        0.54       -2.12      3.17 o 
  -2 -11   1        0.00       -1.45      1.45 o 
  -1 -11   1        1.03        2.43      4.59 o 
   0 -11   1        0.22       -1.30      2.70 o 
   1 -11   1        0.51       -4.59      4.59 o 
   2 -11   1        0.27       -4.87      6.49 o 
   3 -11   1        0.02       -0.81      1.62 o 
   4 -11   1        0.03        2.32      4.06 o 
   5 -11   1        0.00       -3.44      3.44 o 
   6 -11   1        0.59       -1.95      3.24 o 
   7 -11   1        0.62       -4.59      4.59 o 
   8 -11   1        1.99        3.24      4.59 o 
   9 -11   1        1.05       -1.62      6.49 o 
  10 -11   1        0.78       -1.62      4.87 o 
  11 -11   1        0.34       -3.24      4.87 o 
  -6 -10   1        1.06        4.33      4.06 o 
  -5 -10   1       24.40       17.55      6.23 o 
  -4 -10   1      182.69      178.68     19.50 o 
  -3 -10   1     1232.72     1241.19     39.61 o 
  -2 -10   1      241.30      254.56     18.58 o 
  -1 -10   1       90.84       89.20     10.50 o 
   0 -10   1        8.88       -0.65      2.70 o 
   1 -10   1      764.82      721.32     28.68 o 
   2 -10   1      141.74      134.88     12.10 o 
   3 -10   1       53.00       48.63      6.83 o 
   4 -10   1        0.54        3.01      3.01 o 
   5 -10   1       10.32       11.15      4.17 o 
   6 -10   1      587.62      583.98     47.04 o 
   7 -10   1      225.53      227.94     20.65 o 
   8 -10   1        3.66        4.87      6.49 o 
   9 -10   1      151.27      155.73     24.33 o 
  10 -10   1       36.77       40.13      6.87 o 
  11 -10   1        0.95       -0.65      4.87 o 
  -7  -9   1        0.45        0.00      4.06 o 
  -6  -9   1        0.72        3.24      8.11 o 
  -5  -9   1        0.00        9.19      6.49 o 
  -4  -9   1        0.89       -3.57      4.47 o 
  -3  -9   1        0.02       -1.27      3.99 o 
  -2  -9   1        0.51        0.34      1.50 o 
  -1  -9   1        1.32        1.62      3.24 o 
   0  -9   1        0.09        1.62      4.87 o 
   1  -9   1        0.29       -1.62      4.87 o 
   2  -9   1        0.40       -1.95      2.70 o 
   3  -9   1        0.02        0.81      2.29 o 
   4  -9   1        2.89        0.00      3.24 o 
   5  -9   1        0.01       -3.24      4.87 o 
   6  -9   1        0.00       -6.49      6.49 o 
   7  -9   1        0.55       -2.43      4.59 o 
   8  -9   1        1.51        0.00      2.70 o 
   9  -9   1        0.31       -0.41      4.87 o 
  10  -9   1        2.17       -0.37      3.17 o 
  11  -9   1        0.73       -2.23      7.30 o 
  12  -9   1        1.27        2.32      9.73 o 
  -8  -8   1      146.39      163.86     17.21 o 
  -7  -8   1       64.67       77.23     12.46 o 
  -6  -8   1       30.72       32.12      8.55 o 
  -5  -8   1      192.78      191.95     21.70 o 
  -4  -8   1     2170.00     2202.85     70.54 o 
  -3  -8   1      102.19      125.98     14.91 o 
  -2  -8   1       36.15       36.52      8.03 o 
  -1  -8   1      289.54      257.93     27.58 o 
   0  -8   1      601.86      663.47     42.18 o 
   1  -8   1       40.25       55.75      8.55 o 
   2  -8   1       66.72      100.77     10.85 o 
   3  -8   1      480.29      416.96     21.70 o 
   4  -8   1      723.57      721.26     27.95 o 
   5  -8   1      107.30       85.98     14.60 o 
   6  -8   1      114.79      128.15     19.47 o 
   7  -8   1     3533.76     3294.64    102.20 o 
   8  -8   1     3163.92     3060.63     73.82 o 
   9  -8   1       91.33       89.22     19.47 o 
  10  -8   1      109.06      114.53     12.46 o 
  11  -8   1      276.62      307.53     19.97 o 
  12  -8   1        4.77        5.68      4.59 o 
  -9  -7   1        0.06       -2.70      2.70 o 
  -8  -7   1        0.04       -4.06      4.17 o 
  -7  -7   1        0.78        5.56      3.89 o 
  -6  -7   1        0.33       -0.70      4.87 o 
  -5  -7   1        0.69       -1.62      5.68 o 
  -4  -7   1        0.35        0.00      3.24 o 
  -3  -7   1        1.48        0.00      2.29 o 
  -2  -7   1        0.26        0.00      3.24 o 
  -1  -7   1        0.83        4.87      3.24 o 
   0  -7   1        0.97        1.62      3.24 o 
   1  -7   1        0.32        0.00      1.62 o 
   2  -7   1        0.04       -1.62      2.29 o 
   3  -7   1        2.11        2.43      2.43 o 
   4  -7   1        0.67        0.00      1.15 o 
   5  -7   1        0.91        0.00      1.62 o 
   6  -7   1        0.00       -1.62      1.62 o 
   7  -7   1        0.19       -1.62      1.62 o 
   8  -7   1        0.06        3.24      3.24 o 
   9  -7   1        1.67       -0.41      8.11 o 
  10  -7   1        0.05       -0.43      4.11 o 
  11  -7   1        1.49        0.90      3.61 o 
  12  -7   1        3.17        6.49      2.90 o 
  13  -7   1        0.12       -8.11      8.11 o 
 -10  -6   1        7.34        8.11      3.89 o 
  -9  -6   1        1.92       11.06      6.23 o 
  -8  -6   1        1.58       -0.81      3.44 o 
  -7  -6   1        0.25        2.25      2.49 o 
  -6  -6   1      250.51      297.03     20.56 o 
  -5  -6   1     1072.59     1054.41     64.89 o 
  -4  -6   1      601.17      499.63     42.18 o 
  -3  -6   1      171.62      177.63     16.06 o 
  -2  -6   1      531.97      546.67     37.31 o 
  -1  -6   1      133.48      144.37     17.84 o 
   0  -6   1     3180.42     3166.06     53.91 o 
   1  -6   1        4.99        6.86      4.87 o 
   2  -6   1      380.89      407.54     17.75 o 
   3  -6   1      779.64      860.07     26.08 o 
   4  -6   1       28.66       22.37      3.89 o 
   5  -6   1      130.38      120.75     10.85 o 
   6  -6   1      436.11      452.59     34.07 o 
   7  -6   1      201.80      206.02     24.33 o 
   8  -6   1      120.49      110.31     19.47 o 
   9  -6   1      405.58      414.82     27.53 o 
  10  -6   1      806.91      756.00     39.56 o 
  11  -6   1      379.25      371.12     22.11 o 
  12  -6   1       10.01       14.60      9.73 o 
  13  -6   1        7.69       10.27      9.73 o 
 -10  -5   1        0.23        0.93      3.89 o 
  -9  -5   1        1.89        2.60      3.59 o 
  -8  -5   1        0.04        0.61      5.68 o 
  -7  -5   1        0.25       -1.62      7.30 o 
  -6  -5   1        0.00       -8.11      8.11 o 
  -5  -5   1        0.00        1.62      4.87 o 
  -4  -5   1        0.21       -3.24      3.24 o 
  -3  -5   1        3.29       -3.01      3.89 o 
  -2  -5   1        0.16       -1.62      3.24 o 
  -1  -5   1        1.29        4.87      3.24 o 
   0  -5   1        0.44       -0.54      1.45 o 
   1  -5   1        1.20        2.16      3.24 o 
   2  -5   1        2.07        1.62      1.45 o 
   3  -5   1        0.44        0.81      2.29 o 
   4  -5   1        1.02        1.62      1.45 o 
   5  -5   1        1.52        4.87      4.87 o 
   6  -5   1        0.90        3.24      1.62 o 
   7  -5   1        0.10        1.62      3.24 o 
   8  -5   1        1.05       -1.62      3.24 o 
   9  -5   1        0.52       -1.62      4.87 o 
  10  -5   1        0.22        2.60      2.43 o 
  11  -5   1        0.09       11.36      8.11 o 
  12  -5   1        0.12        3.24      8.11 o 
  13  -5   1        0.51       -4.87      7.30 o 
 -11  -4   1        0.03        1.62      3.44 o 
 -10  -4   1      284.58      311.69     25.64 o 
  -9  -4   1       42.20       55.46     11.30 o 
  -8  -4   1      241.60      214.50     21.20 o 
  -7  -4   1      130.70      113.55     19.47 o 
  -6  -4   1      142.85      139.51     22.71 o 
  -5  -4   1     1608.78     1558.91     69.75 o 
  -4  -4   1     1514.31     1594.60     66.51 o 
  -3  -4   1      671.54      712.72     27.46 o 
  -2  -4   1     2365.58     2282.40     61.64 o 
  -1  -4   1       73.04       64.26      8.54 o 
   0  -4   1     1262.78     1040.83     29.20 o 
   1  -4   1        0.25       12.82      8.11 o 
   2  -4   1     1239.90     1112.77     47.04 o 
   3  -4   1       89.95       68.13      9.73 o 
   4  -4   1     2360.99     2227.25     58.40 o 
   5  -4   1      684.22      685.72     25.24 o 
   6  -4   1     1422.20     1385.53     38.41 o 
   7  -4   1     1563.52     1556.62     44.06 o 
   8  -4   1      144.62      123.29     19.47 o 
   9  -4   1      131.80      137.88     22.71 o 
  10  -4   1      241.32      201.35     27.58 o 
  11  -4   1       46.79      133.92     51.91 o 
  12  -4   1      302.63      308.21     32.44 o 
  13  -4   1        0.02       -0.97     15.41 o 
 -11  -3   1        0.43       -1.85      3.89 o 
 -10  -3   1        0.00       -4.87      6.49 o 
  -9  -3   1        1.93       -1.30      2.70 o 
  -8  -3   1        0.06       -2.16      6.49 o 
  -7  -3   1        0.87        3.24      4.87 o 
  -6  -3   1        0.43        0.00      3.24 o 
  -5  -3   1        0.33       -1.62      3.24 o 
  -4  -3   1        0.19       -3.24      3.24 o 
  -3  -3   1        0.54       -0.29      2.75 o 
  -2  -3   1        0.53        1.62      1.62 o 
  -1  -3   1        0.21       -1.62      3.24 o 
   0  -3   1        0.41        0.65      1.08 o 
   1  -3   1        0.23        0.00      1.62 o 
   2  -3   1        1.54        0.00      1.62 o 
   3  -3   1        0.79       -1.62      1.62 o 
   4  -3   1        0.34       -1.82      2.08 o 
   5  -3   1        0.25        0.32      2.16 o 
   6  -3   1        0.44       -1.87      1.87 o 
   7  -3   1        0.11       -2.16      2.16 o 
   8  -3   1        0.94       -1.95      2.70 o 
   9  -3   1        0.13        1.62      2.70 o 
  10  -3   1        3.36        2.70      6.49 o 
  11  -3   1        2.79      153.43    133.83 o 
  12  -3   1        1.68        1.62      4.06 o 
  13  -3   1        0.16       -3.24      3.24 o 
 -12  -2   1       56.99       47.96      7.79 o 
 -11  -2   1        0.62        1.62      4.87 o 
 -10  -2   1       94.66       90.84     22.71 o 
  -9  -2   1      974.04     1008.02     46.99 o 
  -8  -2   1     1180.33     1013.86     61.64 o 
  -7  -2   1       70.97       68.13     16.22 o 
  -6  -2   1      661.23      579.12     40.55 o 
  -5  -2   1       41.93       37.31      9.73 o 
  -4  -2   1       90.65       74.62     12.98 o 
  -3  -2   1     5555.58     5230.26     49.94 o 
  -2  -2   1       53.51       36.35      7.30 o 
  -1  -2   1        4.34        9.73      3.24 o 
   0  -2   1     3916.18     3631.74     59.72 o 
   1  -2   1     4971.03     5108.09     85.98 o 
   2  -2   1     3700.81     3406.99     98.14 o 
   3  -2   1     2663.78     2666.04     55.97 o 
   4  -2   1     6706.09     6381.35     72.19 o 
   5  -2   1     4904.21     4981.48     62.59 o 
   6  -2   1     1733.69     1696.34     40.87 o 
   7  -2   1       23.90       14.60      6.49 o 
   8  -2   1       20.30       11.36      6.49 o 
   9  -2   1      634.47      577.38     32.68 o 
  10  -2   1      163.13      239.51     20.05 o 
  11  -2   1      156.50      503.56    241.70 o 
  12  -2   1       92.25      103.82     19.47 o 
  13  -2   1       33.13       42.18      9.73 o 
 -12  -1   1        0.00        1.62      6.49 o 
 -11  -1   1        0.02        6.49      8.11 o 
 -10  -1   1        0.54       -1.62      4.87 o 
  -9  -1   1        1.99       -4.87      4.87 o 
  -8  -1   1        1.01        6.49      8.11 o 
  -7  -1   1        1.01        3.24      4.87 o 
  -6  -1   1        0.31       -1.22      1.54 o 
  -5  -1   1        2.57        6.49      4.87 o 
  -4  -1   1        0.71        1.22      1.32 o 
  -3  -1   1        0.29        0.93      1.12 o 
  -2  -1   1        1.14        2.60      1.08 o 
  -1  -1   1        3.12       17.84      3.24 o 
   0  -1   1        0.07        1.62      1.62 o 
   1  -1   1        3.18        4.87      0.94 o 
   2  -1   1        0.17        8.76      2.43 o 
   3  -1   1        1.25        2.43      1.15 o 
   4  -1   1        0.50       -0.06      1.36 o 
   5  -1   1        0.04        1.62      1.32 o 
   6  -1   1        0.35       -5.68      5.68 o 
   7  -1   1        0.29        0.00      3.24 o 
   8  -1   1        0.38        4.87      4.87 o 
   9  -1   1        0.34        6.64     21.09 o 
  10  -1   1        0.20      306.59     32.44 o 
  11  -1   1        0.02       -4.87      6.49 o 
  12  -1   1        0.10        8.11      6.49 o 
 -12   0   1        0.04       -4.87      6.49 o 
 -11   0   1       58.86       60.02     16.22 o 
 -10   0   1        0.00       -3.24      6.49 o 
  -9   0   1     2595.77     1935.83    211.69 o 
  -8   0   1        0.24        3.24      3.24 o 
  -7   0   1     3357.33     3242.73     97.33 o 
  -6   0   1        0.36        4.06      2.29 o 
  -5   0   1       62.45       77.29      7.79 o 
  -4   0   1        0.01        3.24      3.24 o 
  -3   0   1     5253.56     4452.13    167.08 o 
  -2   0   1        0.01        1.62      2.43 o 
  -1   0   1    20798.52    18937.28    152.48 o 
   1   0   1      736.09      850.22     16.22 o 
   2   0   1        0.75        6.89      1.62 o 
   3   0   1     1716.54     1560.93     51.91 o 
   4   0   1        0.12        0.00      0.94 o 
   5   0   1      813.72      804.35     22.62 o 
   6   0   1        0.01       -3.24      3.24 o 
   7   0   1      114.31       89.22     16.22 o 
   8   0   1        0.01        0.00      4.87 o 
   9   0   1     1334.13     1220.54     74.62 o 
  10   0   1        0.01        4.87      4.87 o 
  11   0   1        0.75       -6.49      8.11 o 
  12   0   1        0.02       -4.87      4.87 o 
 -13   1   1        0.01       -4.87      4.87 o 
 -12   1   1        0.13        0.00      3.24 o 
 -11   1   1        0.43       -1.62      4.87 o 
 -10   1   1        1.57        3.24      3.24 o 
  -9   1   1        0.76       -4.87      6.49 o 
  -8   1   1        0.04        1.62      4.87 o 
  -7   1   1        0.14        3.71      3.89 o 
  -6   1   1        0.33        0.81      1.62 o 
  -5   1   1        0.08        0.00      3.24 o 
  -4   1   1        0.08       -0.50      2.94 o 
  -3   1   1        0.88        2.16      1.45 o 
  -2   1   1        4.12       10.00      1.62 o 
  -1   1   1        0.00        1.62      1.62 o 
   0   1   1        1.36        6.49      1.62 o 
   1   1   1        0.00        2.43      1.15 o 
   2   1   1        0.31       -1.14      1.14 o 
   3   1   1        0.06        0.00      1.54 o 
   4   1   1        0.27       -0.54      1.45 o 
   5   1   1        1.18        3.24      2.29 o 
   6   1   1        1.18        6.49      3.24 o 
   7   1   1        0.98       -3.24      3.24 o 
   8   1   1        0.40        1.62      4.87 o 
   9   1   1        0.00       -1.62      3.24 o 
  10   1   1        0.43       -4.87      4.87 o 
  11   1   1        0.07       -1.62      4.87 o 
  12   1   1        0.19        0.81      3.44 o 
 -13   2   1        1.44        8.11      6.49 o 
 -12   2   1        3.89        3.24      3.24 o 
 -11   2   1      161.42      161.28     16.60 o 
 -10   2   1       12.38       12.33      5.40 o 
  -9   2   1       17.44       25.14      8.03 o 
  -8   2   1      592.90      593.72     43.80 o 
  -7   2   1      978.26      884.29     33.03 o 
  -6   2   1        6.11       31.89      5.40 o 
  -5   2   1     1221.57     1279.32     32.56 o 
  -4   2   1    16002.40    15056.17     98.03 o 
  -3   2   1    29704.91    26000.87    281.45 o 
  -2   2   1     7806.84     7205.62     49.81 o 
  -1   2   1      924.70      888.34     15.45 o 
   0   2   1     4734.89     4379.96     34.97 o 
   1   2   1     6359.82     6519.52     69.75 o 
   2   2   1     2100.67     2066.66     33.26 o 
   3   2   1    11233.21    11885.63    122.72 o 
   4   2   1      163.69      155.73     17.84 o 
   5   2   1      277.81      304.60     18.25 o 
   6   2   1       55.02       34.07      9.73 o 
   7   2   1       25.39       27.58      9.73 o 
   8   2   1      420.11      350.38     26.08 o 
   9   2   1      464.37      442.85     45.42 o 
  10   2   1        1.70       -8.11      8.11 o 
  11   2   1      110.52      103.82     13.62 o 
 -13   3   1        0.32       -4.87      4.87 o 
 -12   3   1        0.25       -3.65     10.54 o 
 -11   3   1        0.04        0.23      3.89 o 
 -10   3   1        0.32       -4.33      5.07 o 
  -9   3   1        0.30       -2.90      2.90 o 
  -8   3   1        1.18       -2.49      2.49 o 
  -7   3   1        0.13       -1.79      1.87 o 
  -6   3   1        0.64       -1.22      2.08 o 
  -5   3   1        0.02        0.00      2.43 o 
  -4   3   1        1.75        1.22      1.32 o 
  -3   3   1        0.07        0.00      1.15 o 
  -2   3   1        0.77        1.62      2.43 o 
  -1   3   1        0.81        0.00      1.91 o 
   0   3   1        0.23        0.00      2.29 o 
   1   3   1        3.42        4.54      2.70 o 
   2   3   1        0.00        0.00      1.62 o 
   3   3   1        0.61        0.81      1.15 o 
   4   3   1        1.87        1.62      3.24 o 
   5   3   1        0.00       -2.29      2.29 o 
   6   3   1        0.00        0.00      3.24 o 
   7   3   1        1.23        3.24      3.24 o 
   8   3   1        0.11       -1.62      6.49 o 
   9   3   1        2.15        1.62      8.11 o 
  10   3   1        0.83       -0.14      2.21 o 
  11   3   1        0.30       -2.43      3.44 o 
 -13   4   1      119.18       95.71     19.47 o 
 -12   4   1      203.63      215.46     19.50 o 
 -11   4   1     1263.72     1258.37     57.59 o 
 -10   4   1      269.14      285.70     19.30 o 
  -9   4   1      303.24      280.64     29.20 o 
  -8   4   1       17.14       18.56      5.07 o 
  -7   4   1        4.34       12.11     18.66 o 
  -6   4   1      549.23      522.10     23.49 o 
  -5   4   1     1995.97     1877.30     53.53 o 
  -4   4   1     1329.02     1372.59     32.06 o 
  -3   4   1      273.51      206.59     12.00 o 
  -2   4   1      492.85      463.33     14.57 o 
  -1   4   1       40.65       57.69      5.41 o 
   0   4   1     2526.94     2355.82     41.78 o 
   1   4   1       63.08       82.73     11.36 o 
   2   4   1     2174.06     2101.55     43.00 o 
   3   4   1     3408.81     3336.51     60.76 o 
   4   4   1     3433.26     3181.18     64.11 o 
   5   4   1      351.36      311.46     30.82 o 
   6   4   1        1.60       -6.49      6.49 o 
   7   4   1       42.59       51.91     16.22 o 
   8   4   1       10.62       13.60     11.36 o 
   9   4   1      146.30      155.02     18.35 o 
  10   4   1       98.69      105.35     14.30 o 
 -13   5   1        0.48       -3.69     16.22 o 
 -12   5   1        0.28       -1.30      2.70 o 
 -11   5   1        2.79        1.14      7.30 o 
 -10   5   1        0.02       -1.87      2.49 o 
  -9   5   1        0.48       -3.24      3.24 o 
  -8   5   1        0.91       -0.97      3.24 o 
  -7   5   1        0.01       -0.54      1.45 o 
  -6   5   1        2.20       -1.95      2.70 o 
  -5   5   1        0.11       -1.45      1.45 o 
  -4   5   1        0.53        0.00      1.62 o 
  -3   5   1        0.35       -0.54      1.45 o 
  -2   5   1        0.31        0.00      1.08 o 
  -1   5   1        0.43       -0.54      1.62 o 
   0   5   1        0.05       -3.24      3.24 o 
   1   5   1        0.02        1.62      3.24 o 
   2   5   1        0.61       -0.32      2.70 o 
   3   5   1        0.10       -1.85      3.24 o 
   4   5   1        1.24        0.97      2.70 o 
   5   5   1        0.10       -3.24      3.24 o 
   6   5   1        0.26       -2.11      3.71 o 
   7   5   1        0.45       -2.43      4.59 o 
   8   5   1        0.11       -2.55      3.89 o 
   9   5   1        2.06        2.43      5.68 o 
  10   5   1        0.00        0.00      2.29 o 
 -13   6   1        0.44       -0.97     11.36 o 
 -12   6   1        1.01        9.25      7.30 o 
 -11   6   1        9.92        9.23      3.17 o 
 -10   6   1     4358.50     4518.90    100.83 o 
  -9   6   1        0.39        3.24      1.87 o 
  -8   6   1        1.01        3.24      4.87 o 
  -7   6   1      218.77      194.66     22.71 o 
  -6   6   1      529.05      561.27     35.69 o 
  -5   6   1       57.41       62.46      8.03 o 
  -4   6   1      774.72      821.60     47.04 o 
  -3   6   1     1128.98     1229.70     33.25 o 
  -2   6   1       13.23       12.17      3.44 o 
  -1   6   1     1202.98     1200.97     32.68 o 
   0   6   1      356.52      282.26     22.71 o 
   1   6   1       85.52      102.20     14.60 o 
   2   6   1      110.17       91.75     10.85 o 
   3   6   1       21.92       21.09      8.11 o 
   4   6   1      220.25      278.25     21.70 o 
   5   6   1        9.01        8.11      3.04 o 
   6   6   1     2095.20     2079.95     68.82 o 
   7   6   1       16.89       18.47      7.39 o 
   8   6   1        3.82       -2.43      3.44 o 
   9   6   1       12.53       15.19      5.63 o 
 -13   7   1        0.63       -5.40      5.40 o 
 -12   7   1        0.70        2.16      2.90 o 
 -11   7   1        0.89        2.34      3.27 o 
 -10   7   1        0.13        1.37      3.17 o 
  -9   7   1        0.05       -0.54      1.87 o 
  -8   7   1        0.05        0.00      3.24 o 
  -7   7   1        1.16        4.87      3.24 o 
  -6   7   1        0.41       -0.54      1.45 o 
  -5   7   1        0.01       -2.70      2.70 o 
  -4   7   1        1.52        1.62      2.29 o 
  -3   7   1        0.31       -0.41      2.43 o 
  -2   7   1        0.07       -1.45      1.45 o 
  -1   7   1        0.17        3.24      3.24 o 
   0   7   1        1.47        3.24      1.62 o 
   1   7   1        1.42       -1.62      3.24 o 
   2   7   1        0.21        0.32      2.70 o 
   3   7   1        0.21       -1.62      2.70 o 
   4   7   1        0.16       -2.16      2.16 o 
   5   7   1        0.28       -5.68      5.74 o 
   6   7   1        0.30       -0.65      3.24 o 
   7   7   1        0.77        0.54      4.06 o 
   8   7   1        0.39       -1.62      4.59 o 
 -12   8   1      152.92      193.02     18.90 o 
 -11   8   1       12.16        8.65      5.07 o 
 -10   8   1        7.57        6.45      3.51 o 
  -9   8   1        3.31        4.33      3.61 o 
  -8   8   1      709.31      733.18     29.30 o 
  -7   8   1      121.80       98.95     16.22 o 
  -6   8   1       89.94       82.73     14.60 o 
  -5   8   1       18.15       10.20      3.89 o 
  -4   8   1     1705.66     1707.32     45.30 o 
  -3   8   1      591.91      582.37     26.38 o 
  -2   8   1      154.41      166.05     14.30 o 
  -1   8   1     1975.07     2017.99     73.00 o 
   0   8   1      103.32       97.33     16.22 o 
   1   8   1     1873.27     1755.19     74.62 o 
   2   8   1      585.69      537.90     30.97 o 
   3   8   1        3.59       10.06      3.34 o 
   4   8   1      641.05      613.15     37.27 o 
   5   8   1       17.33       12.98      5.74 o 
   6   8   1       80.12       65.63     12.00 o 
   7   8   1       17.84       20.68      7.30 o 
   8   8   1       65.60       67.80     10.32 o 
 -12   9   1        0.18       -1.50      4.24 o 
 -11   9   1        2.79        2.43      4.59 o 
 -10   9   1        0.06        0.23      2.36 o 
  -9   9   1        0.29        6.69      4.17 o 
  -8   9   1        0.31        5.47      4.17 o 
  -7   9   1        0.79        0.54      5.68 o 
  -6   9   1        0.19       -2.92      3.24 o 
  -5   9   1        0.17        0.81      2.43 o 
  -4   9   1        1.66        0.00      3.44 o 
  -3   9   1        0.89       -1.30      2.70 o 
  -2   9   1        0.01        4.87      6.49 o 
  -1   9   1        0.30        4.87      6.49 o 
   0   9   1        0.00       -6.49      6.49 o 
   1   9   1        0.17       -0.57      2.54 o 
   2   9   1        1.07        2.16      5.68 o 
   3   9   1        0.00       -2.84      5.68 o 
   4   9   1        0.27       -3.01      8.11 o 
   5   9   1        0.96       -0.23      3.24 o 
   6   9   1        0.25        4.40      3.89 o 
   7   9   1        0.14        4.17      3.89 o 
 -12  10   1        0.33        0.81      2.43 o 
 -11  10   1       20.90       14.60      5.74 o 
 -10  10   1       33.96       38.14      8.03 o 
  -9  10   1      241.10      222.24     29.20 o 
  -8  10   1     1299.97     1359.09     51.03 o 
  -7  10   1       91.28       66.33     10.85 o 
  -6  10   1       44.06       35.69     11.36 o 
  -5  10   1      279.54      275.77     30.82 o 
  -4  10   1      321.55      310.69     17.88 o 
  -3  10   1        0.50        0.00      2.90 o 
  -2  10   1      341.88      379.09     26.79 o 
  -1  10   1        9.89        9.50      3.89 o 
   0  10   1      407.11      360.50     25.64 o 
   1  10   1     3589.76     3749.53     69.92 o 
   2  10   1      433.64      422.44     31.53 o 
   3  10   1      259.35      291.15     25.79 o 
   4  10   1        4.68        8.83      5.07 o 
   5  10   1       27.61       23.30      6.23 o 
 -11  11   1        0.87        1.62      3.24 o 
 -10  11   1        0.09        1.62      2.29 o 
  -9  11   1        3.26        2.60      2.70 o 
  -8  11   1        0.68       -3.48      3.89 o 
  -7  11   1        0.28        2.92      3.24 o 
  -6  11   1        0.73        4.87      6.49 o 
  -5  11   1        0.32        1.62      6.49 o 
  -4  11   1        0.27        6.49      6.49 o 
  -3  11   1        0.06       -6.49      6.49 o 
  -2  11   1        0.00       -1.62      3.24 o 
  -1  11   1        0.01       -3.79     10.54 o 
   0  11   1        0.21       -1.95      2.70 o 
   1  11   1        0.02       -2.70      2.70 o 
   2  11   1        0.10       -8.11      8.11 o 
   3  11   1        0.00       -1.62      4.87 o 
   4  11   1        0.48        0.00      4.87 o 
 -10  12   1        9.33        6.49      4.87 o 
  -9  12   1      170.60      252.00     19.40 o 
  -8  12   1       19.12        4.87      4.87 o 
  -7  12   1       97.25      133.02     22.71 o 
  -6  12   1        4.46        3.24      6.49 o 
  -5  12   1      114.51      121.66     21.09 o 
  -4  12   1       16.91       16.22      9.73 o 
  -3  12   1      115.69      115.17     19.47 o 
  -2  12   1        0.14       -6.49      6.49 o 
  -1  12   1      505.36      539.25     29.23 o 
   0  12   1       52.80       47.04     11.36 o 
   1  12   1      356.33      427.55     24.88 o 
   2  12   1      404.57      459.08     40.55 o 
   3  12   1       53.37       60.02     12.98 o 
  -8  13   1        0.34        1.62      3.24 o 
  -7  13   1        0.33        6.49      4.87 o 
  -6  13   1        0.07        1.62      3.24 o 
  -5  13   1        0.86        1.62      3.24 o 
  -4  13   1        0.42       -3.24      4.87 o 
  -3  13   1        0.01        4.87      4.87 o 
  -2  13   1        1.45       -3.24      3.24 o 
  -1  13   1        0.07        6.49      4.87 o 
   0  13   1        0.45        1.62      4.06 o 
   1  13   1        0.51        0.00      3.24 o 
  -5  14   1        5.46       11.36      4.87 o 
  -4  14   1      236.57      246.57     24.33 o 
  -3  14   1       26.86       24.33      8.11 o 
   1 -14   2       10.02       17.84      6.49 o 
   2 -14   2       20.31       19.47      6.49 o 
   3 -14   2        4.77        8.11      6.49 o 
   4 -14   2       27.57       35.69      9.73 o 
   5 -14   2       60.64       61.64     12.98 o 
   6 -14   2       81.58       81.11     14.60 o 
  -1 -13   2        0.08        4.87      4.87 o 
   0 -13   2        0.16       -3.24      3.24 o 
   1 -13   2        0.35        4.87      3.24 o 
   2 -13   2        0.02       -1.62      3.24 o 
   3 -13   2        0.85        0.00      1.62 o 
   4 -13   2        0.53        0.00      3.24 o 
   5 -13   2        0.83        4.87      4.87 o 
   6 -13   2        1.20       -3.44      3.44 o 
   7 -13   2        1.58        1.08      4.06 o 
   8 -13   2        0.06       -1.45      1.45 o 
  -3 -12   2        2.69        4.06      1.62 o 
  -2 -12   2       54.55       57.80      8.96 o 
  -1 -12   2       14.94       10.45      5.07 o 
   0 -12   2      576.29      629.40     45.42 o 
   1 -12   2       79.81       82.73     16.22 o 
   2 -12   2       71.43       58.40     14.60 o 
   3 -12   2      145.61      150.66     15.45 o 
   4 -12   2        0.27       -1.62      2.29 o 
   5 -12   2      425.96      437.99     38.93 o 
   6 -12   2      551.43      580.90     36.50 o 
   7 -12   2        0.04        1.95      2.70 o 
   8 -12   2       16.61       22.71      5.74 o 
   9 -12   2       86.97       95.71     17.84 o 
  10 -12   2       61.76       61.55      8.96 o 
  -5 -11   2        0.12       -0.32      2.70 o 
  -4 -11   2        0.14       -2.36      2.36 o 
  -3 -11   2        0.36        0.81      1.62 o 
  -2 -11   2        0.02       -0.43      2.96 o 
  -1 -11   2        0.38        3.71      3.89 o 
   0 -11   2        0.25        7.21      5.07 o 
   1 -11   2        0.07       -3.44      3.44 o 
   2 -11   2        0.25       -3.24      4.87 o 
   3 -11   2        0.24       -4.87      6.49 o 
   4 -11   2        0.48       -0.46      3.89 o 
   5 -11   2        0.15        2.43      3.44 o 
   6 -11   2        0.08        0.00      3.24 o 
   7 -11   2        2.94        1.62      2.29 o 
   8 -11   2        0.50        0.00      4.87 o 
   9 -11   2        0.42        4.87      3.24 o 
  10 -11   2        2.28        3.24      4.17 o 
  11 -11   2        0.30       -2.70      2.70 o 
  -6 -10   2        0.21        2.92      2.70 o 
  -5 -10   2        5.85        3.48      4.06 o 
  -4 -10   2       18.96       20.59      4.98 o 
  -3 -10   2        3.45        2.56      3.22 o 
  -2 -10   2       89.07       96.27     11.16 o 
  -1 -10   2     1378.60     1393.45     42.26 o 
   0 -10   2      764.47      761.75     37.27 o 
   1 -10   2      365.98      387.16     20.86 o 
   2 -10   2       21.76       25.95      8.11 o 
   3 -10   2      272.29      253.43     16.48 o 
   4 -10   2        2.40        0.00      2.29 o 
   5 -10   2       16.49       14.42      5.07 o 
   6 -10   2        8.41       13.79      5.74 o 
   7 -10   2        0.16        4.46      3.08 o 
   8 -10   2       32.23       32.84      7.79 o 
   9 -10   2       64.08       66.47     12.98 o 
  10 -10   2        2.44        1.62      2.49 o 
  11 -10   2        3.88        5.68      3.44 o 
  -7  -9   2        0.53        1.62      4.06 o 
  -6  -9   2        0.15       -2.78      3.89 o 
  -5  -9   2        0.34       -2.70      2.90 o 
  -4  -9   2        0.02       -4.30      4.30 o 
  -3  -9   2        0.00       -0.70      4.06 o 
  -2  -9   2        0.19       -0.29      5.28 o 
  -1  -9   2        0.09       -4.87      4.87 o 
   0  -9   2        1.94        4.87      4.87 o 
   1  -9   2        0.19       -4.87      4.87 o 
   2  -9   2        0.02        0.00      1.62 o 
   3  -9   2        0.22        1.62      4.87 o 
   4  -9   2        1.04        0.00      6.49 o 
   5  -9   2        0.03        4.87      6.49 o 
   6  -9   2        0.01       -1.30      2.70 o 
   7  -9   2        0.21       -1.62      3.44 o 
   8  -9   2        0.10       -3.89      3.89 o 
   9  -9   2        1.02        0.00      3.24 o 
  10  -9   2        0.03       -1.03      3.71 o 
  11  -9   2        0.80       -1.39      4.06 o 
  12  -9   2        0.05       -0.32      2.70 o 
  -8  -8   2       33.78       28.26      6.60 o 
  -7  -8   2       10.18       16.22      6.23 o 
  -6  -8   2      644.79      577.41     36.12 o 
  -5  -8   2        1.31        2.78      3.89 o 
  -4  -8   2      553.53      554.13     26.92 o 
  -3  -8   2     1635.12     1471.24     51.58 o 
  -2  -8   2      327.01      337.41     32.44 o 
  -1  -8   2      193.61      196.28     24.33 o 
   0  -8   2      923.21     1010.62     51.91 o 
   1  -8   2      564.72      569.99     28.39 o 
   2  -8   2     6730.55     6557.36     86.97 o 
   3  -8   2      611.47      579.18     25.16 o 
   4  -8   2      910.30      974.93     50.29 o 
   5  -8   2      176.33      170.33     22.71 o 
   6  -8   2      344.66      319.57     30.82 o 
   7  -8   2     1633.70     1498.89     69.75 o 
   8  -8   2      520.16      546.67     47.04 o 
   9  -8   2        2.87       -1.62      4.87 o 
  10  -8   2      636.32      647.10     36.12 o 
  11  -8   2        8.38        8.39      3.51 o 
  12  -8   2       38.69       45.42     14.60 o 
  -9  -7   2        0.01       -5.07      5.07 o 
  -8  -7   2        0.00        3.89      2.70 o 
  -7  -7   2        0.34        1.62      2.70 o 
  -6  -7   2        0.01       -5.74      5.74 o 
  -5  -7   2        0.01       -0.81      2.29 o 
  -4  -7   2        0.47       -8.11      8.11 o 
  -3  -7   2        0.21        0.00      3.89 o 
  -2  -7   2        0.01       -1.62      4.87 o 
  -1  -7   2        0.27       -3.24      4.87 o 
   0  -7   2        1.87       -1.62      4.87 o 
   1  -7   2        1.29        1.62      1.45 o 
   2  -7   2        0.20        1.62      3.24 o 
   3  -7   2        1.16       -1.62      2.29 o 
   4  -7   2        0.00        4.87      3.24 o 
   5  -7   2        0.06        4.87      6.49 o 
   6  -7   2        0.78        3.24      3.24 o 
   7  -7   2        0.01       -6.49      6.49 o 
   8  -7   2        0.02        4.40      3.89 o 
   9  -7   2        1.40       -1.62      4.59 o 
  10  -7   2        1.40        4.87      2.90 o 
  11  -7   2        0.10       -0.76      3.51 o 
  12  -7   2        3.17       14.60     11.36 o 
 -10  -6   2        3.96        9.04      3.89 o 
  -9  -6   2        7.27        9.73      5.74 o 
  -8  -6   2      375.98      344.40     23.09 o 
  -7  -6   2      828.28      775.95     42.39 o 
  -6  -6   2      409.60      424.06     30.38 o 
  -5  -6   2      117.84      113.55     21.09 o 
  -4  -6   2      191.90      209.26     27.58 o 
  -3  -6   2      405.07      467.34     21.45 o 
  -2  -6   2      143.53      121.66     17.84 o 
  -1  -6   2       32.47       25.95      8.11 o 
   0  -6   2      814.52      835.30     28.09 o 
   1  -6   2      371.30      417.97     18.25 o 
   2  -6   2        5.54        5.84      3.24 o 
   3  -6   2     2898.26     3120.61    113.55 o 
   4  -6   2      118.87      152.94     14.60 o 
   5  -6   2      532.13      502.87     34.07 o 
   6  -6   2      170.54      186.55     22.71 o 
   7  -6   2      578.39      496.39     37.31 o 
   8  -6   2     1094.68     1036.57     56.78 o 
   9  -6   2      253.11      270.29     22.94 o 
  10  -6   2        0.03        3.24      2.70 o 
  11  -6   2        3.41        9.73      4.87 o 
  12  -6   2        1.49       14.60     11.36 o 
  13  -6   2        6.43        1.62      2.70 o 
 -10  -5   2        0.68       -5.68      5.74 o 
  -9  -5   2        0.03       -2.08      2.08 o 
  -8  -5   2        1.11       -0.70      3.89 o 
  -7  -5   2        0.39       -1.44      8.92 o 
  -6  -5   2        1.34        0.00      4.87 o 
  -5  -5   2        0.17       -6.49      8.11 o 
  -4  -5   2        1.19       -1.62      4.87 o 
  -3  -5   2        0.21       -2.03      2.08 o 
  -2  -5   2        1.50        0.00      4.87 o 
  -1  -5   2        0.71       -1.62      3.24 o 
   0  -5   2        0.03       -2.29      2.29 o 
   1  -5   2        0.00        2.43      2.29 o 
   2  -5   2        0.06       -1.62      2.43 o 
   3  -5   2        1.85        1.62      2.29 o 
   4  -5   2        0.91        0.00      1.45 o 
   5  -5   2        0.81       -1.62      1.62 o 
   6  -5   2        0.35        1.62      3.24 o 
   7  -5   2        0.05       -4.87      4.87 o 
   8  -5   2        0.00        4.87      6.49 o 
   9  -5   2        1.14        1.08      2.90 o 
  10  -5   2        0.24        1.62      4.87 o 
  11  -5   2        1.08       21.75     18.66 o 
  12  -5   2        0.33      251.10    218.99 o 
  13  -5   2        0.95       -4.46      5.68 o 
 -11  -4   2       58.42       53.97      9.18 o 
 -10  -4   2       14.39       13.79      6.88 o 
  -9  -4   2      413.69      461.69     32.68 o 
  -8  -4   2        7.24        0.65      2.70 o 
  -7  -4   2       83.46       60.02     16.22 o 
  -6  -4   2      276.59      244.95     29.20 o 
  -5  -4   2      469.11      437.99     37.31 o 
  -4  -4   2     4483.94     5059.57    115.17 o 
  -3  -4   2     6398.44     6715.72     78.97 o 
  -2  -4   2     1651.01     1654.62     51.91 o 
  -1  -4   2       76.06       68.37      8.54 o 
   0  -4   2       35.93       28.22      3.33 o 
   1  -4   2     4522.30     3968.33     49.06 o 
   2  -4   2       86.50      106.82      7.39 o 
   3  -4   2        0.01       -0.81      1.15 o 
   4  -4   2     3840.99     3667.74     76.24 o 
   5  -4   2      256.95      309.84     24.33 o 
   6  -4   2      230.05      191.42     21.09 o 
   7  -4   2      800.50      665.09     43.80 o 
   8  -4   2       24.28       22.71      8.11 o 
   9  -4   2       19.04       10.14      4.87 o 
  10  -4   2        0.46        1.62      1.62 o 
  11  -4   2      342.46      394.43     42.18 o 
  12  -4   2      136.56      151.98     16.60 o 
  13  -4   2       94.35      104.37     10.85 o 
 -11  -3   2        0.08        1.62      9.73 o 
 -10  -3   2        2.21        3.01      8.11 o 
  -9  -3   2        0.02        4.22      7.30 o 
  -8  -3   2        0.04       -0.81      3.44 o 
  -7  -3   2        0.09       -6.49      6.49 o 
  -6  -3   2        0.91        9.73      6.49 o 
  -5  -3   2        1.24       -4.87      6.49 o 
  -4  -3   2        0.00       -1.22      1.54 o 
  -3  -3   2        0.72        0.29      1.39 o 
  -2  -3   2        0.25        0.81      1.62 o 
  -1  -3   2        0.02        0.00      1.62 o 
   0  -3   2        0.64        0.41      1.32 o 
   1  -3   2        0.51        0.81      1.15 o 
   2  -3   2        0.33       -0.94      0.94 o 
   3  -3   2        0.31       -0.81      1.15 o 
   4  -3   2        0.61        0.00      3.24 o 
   5  -3   2        1.00       -0.54      1.87 o 
   6  -3   2        1.52        2.06      1.39 o 
   7  -3   2        0.02        0.00      2.29 o 
   8  -3   2        0.22        2.27      2.70 o 
   9  -3   2        0.29       -0.65      2.16 o 
  10  -3   2        0.64       -3.94      6.49 o 
  11  -3   2        0.63      123.99    135.45 o 
  12  -3   2        0.19        0.46      3.89 o 
  13  -3   2        0.14       -4.87      4.87 o 
 -12  -2   2        1.24        2.43      3.44 o 
 -11  -2   2        2.84        1.85      3.24 o 
 -10  -2   2      151.73      155.56     19.40 o 
  -9  -2   2       18.81        9.07      5.89 o 
  -8  -2   2       15.28       16.22      9.73 o 
  -7  -2   2      547.86      523.96     40.55 o 
  -6  -2   2      956.17      853.26     50.29 o 
  -5  -2   2        1.28       37.31      9.73 o 
  -4  -2   2     1241.52     1365.73     38.12 o 
  -3  -2   2    16111.18    15103.65    208.45 o 
  -2  -2   2    29855.20    26331.81    128.15 o 
  -1  -2   2     7844.33     7564.21     71.38 o 
   0  -2   2      908.89      853.80     13.64 o 
   1  -2   2     4799.57     4362.03     48.67 o 
   2  -2   2     6315.60     5993.94     71.38 o 
   3  -2   2     2121.49     2082.15     27.63 o 
   4  -2   2    11439.38    11911.93    115.99 o 
   5  -2   2      150.38      116.13      7.77 o 
   6  -2   2      275.67      304.97     27.58 o 
   7  -2   2       47.19       45.42     11.36 o 
   8  -2   2       23.21       27.58      9.73 o 
   9  -2   2      400.61      337.11     19.33 o 
  10  -2   2      431.59      465.56     37.31 o 
  11  -2   2        3.96      260.50    302.54 o 
  12  -2   2      115.23      124.91     21.09 o 
 -12  -1   2        2.12        3.24      8.11 o 
 -11  -1   2        0.01       -1.62      3.89 o 
 -10  -1   2        0.15        1.01      2.15 o 
  -9  -1   2        1.30       -5.68      9.73 o 
  -8  -1   2        1.13        0.00      4.87 o 
  -7  -1   2        0.08       -1.62      3.24 o 
  -6  -1   2        2.44        3.24      1.62 o 
  -5  -1   2        1.46        3.24      4.87 o 
  -4  -1   2        0.25        0.70      1.12 o 
  -3  -1   2        0.24       -0.93      1.12 o 
  -2  -1   2        0.02        4.87      2.43 o 
  -1  -1   2        2.09       42.18      4.87 o 
   0  -1   2        0.06        3.24      1.62 o 
   1  -1   2        0.00       22.71      3.24 o 
   2  -1   2        0.43        0.81      1.15 o 
   3  -1   2        0.56       -0.54      0.94 o 
   4  -1   2        0.37       -1.02      1.02 o 
   5  -1   2        0.11        1.08      1.87 o 
   6  -1   2        2.50        2.27      2.70 o 
   7  -1   2        1.67        0.00      4.87 o 
   8  -1   2        1.98        3.24      4.87 o 
   9  -1   2        0.05       22.71     11.36 o 
  10  -1   2        1.80       76.19    154.11 o 
  11  -1   2        3.73       -6.49      6.49 o 
  12  -1   2        0.17       -4.87      6.49 o 
 -13   0   2        0.12       -3.24      3.24 o 
 -12   0   2        2.29       11.36      8.11 o 
 -11   0   2        0.12        2.55      4.87 o 
 -10   0   2        9.31       24.33      9.73 o 
  -9   0   2        0.19        3.24      3.24 o 
  -8   0   2     3697.52     3606.10    108.69 o 
  -7   0   2        0.01       -0.97      2.70 o 
  -6   0   2      938.57      980.33     31.87 o 
  -5   0   2        0.37        0.00      1.45 o 
  -4   0   2        1.76        5.37      6.49 o 
  -3   0   2        0.04        0.49      0.92 o 
  -2   0   2     2107.48     1882.63     29.29 o 
  -1   0   2        0.00       11.03      1.32 o 
   0   0   2    12959.61    17412.44    110.31 o 
   1   0   2        0.00        2.70      1.45 o 
   2   0   2     2860.99     3263.82     50.29 o 
   3   0   2        0.10        1.30      1.08 o 
   4   0   2     4201.66     3987.81     66.26 o 
   5   0   2        0.05        0.81      1.15 o 
   6   0   2    11184.46    11003.93    109.18 o 
   7   0   2        0.55        6.49      4.87 o 
   8   0   2      619.75      523.96     42.18 o 
   9   0   2        0.08       53.04     92.46 o 
  10   0   2     1060.83     1021.97     69.75 o 
  11   0   2        0.20        0.00      6.49 o 
  12   0   2       94.86      124.91     21.09 o 
 -13   1   2        0.16       -9.73      9.73 o 
 -12   1   2        0.40        0.32      2.70 o 
 -11   1   2        0.57        0.00      4.87 o 
 -10   1   2        0.04       -4.87      6.49 o 
  -9   1   2        0.02        3.24      4.87 o 
  -8   1   2        0.79        0.81      1.62 o 
  -7   1   2        0.10       -2.29      2.29 o 
  -6   1   2        0.14        0.00      2.29 o 
  -5   1   2        0.08       -0.81      1.15 o 
  -4   1   2        0.53       -0.46      1.42 o 
  -3   1   2        3.50        5.10      1.12 o 
  -2   1   2        0.96        0.81      1.15 o 
  -1   1   2        0.05        0.00      1.62 o 
   0   1   2        0.84       14.60      3.24 o 
   1   1   2        0.02        0.00      1.15 o 
   2   1   2        1.44        0.65      1.08 o 
   3   1   2        0.73        1.08      0.94 o 
   4   1   2        0.30        0.00      1.45 o 
   5   1   2        0.02        0.00      1.15 o 
   6   1   2        0.46       -0.81      1.62 o 
   7   1   2        0.25       -1.62      4.87 o 
   8   1   2        0.01        0.00      3.24 o 
   9   1   2        0.21        4.87      4.87 o 
  10   1   2        0.06       -4.87      4.87 o 
  11   1   2        0.24       -6.49      6.49 o 
  12   1   2        0.09        1.62      2.29 o 
 -13   2   2      119.29      149.24     22.71 o 
 -12   2   2       20.35       25.33      8.11 o 
 -11   2   2      135.84      135.34     16.06 o 
 -10   2   2       17.99       11.36      7.30 o 
  -9   2   2      810.89      854.02     38.31 o 
  -8   2   2       23.71       26.04      9.73 o 
  -7   2   2      670.21      663.58     29.10 o 
  -6   2   2     1584.67     1765.97     42.91 o 
  -5   2   2      155.48      147.64     11.47 o 
  -4   2   2    13850.82    12489.75    106.25 o 
  -3   2   2    51279.85    45505.25    754.31 o 
  -2   2   2     2686.69     2218.26     27.24 o 
  -1   2   2    26802.45    25348.46     98.66 o 
   0   2   2     7757.56     7932.67    192.23 o 
   1   2   2      148.44      108.69      9.73 o 
   2   2   2     2087.50     2155.89     34.41 o 
   3   2   2     2069.96     1983.82     38.64 o 
   4   2   2       15.94       14.14      3.89 o 
   5   2   2       39.78       56.96      8.03 o 
   6   2   2       21.57       16.58      5.07 o 
   7   2   2      167.21      202.77     25.95 o 
   8   2   2      172.57      157.35     25.95 o 
   9   2   2     1030.57     1036.57     69.75 o 
  10   2   2      130.10      116.80     24.33 o 
  11   2   2        3.48        7.65      3.89 o 
 -13   3   2        0.96       -2.70      6.49 o 
 -12   3   2        1.13       -1.44      3.24 o 
 -11   3   2        2.50       -0.70      4.87 o 
 -10   3   2        0.20        0.15     10.54 o 
  -9   3   2        0.47        0.32      2.16 o 
  -8   3   2        0.00       -2.23      2.44 o 
  -7   3   2        0.43        0.97      1.68 o 
  -6   3   2        1.25        1.08      1.87 o 
  -5   3   2        0.00       -0.81      2.10 o 
  -4   3   2        0.76       -1.32      1.32 o 
  -3   3   2        0.45        0.00      1.15 o 
  -2   3   2        0.55       -1.62      2.43 o 
  -1   3   2        0.01        0.00      1.15 o 
   0   3   2        0.27       -0.32      2.70 o 
   1   3   2        1.14        0.97      2.70 o 
   2   3   2        0.53       -1.15      1.15 o 
   3   3   2        0.08        1.62      2.29 o 
   4   3   2        0.04       -3.44      3.44 o 
   5   3   2        1.08       -1.62      2.29 o 
   6   3   2        0.34       -1.62      3.24 o 
   7   3   2        0.48        3.24      3.24 o 
   8   3   2        0.71        3.24      4.87 o 
   9   3   2        1.28       -6.49      9.73 o 
  10   3   2        0.25        1.80      8.92 o 
  11   3   2        0.23        0.81      2.43 o 
 -13   4   2       15.66       25.95      9.73 o 
 -12   4   2       32.48       40.25      8.96 o 
 -11   4   2      268.65      295.24     25.24 o 
 -10   4   2      104.90       95.19     11.24 o 
  -9   4   2      394.19      396.76     24.09 o 
  -8   4   2      140.19      163.66     15.45 o 
  -7   4   2      665.11      641.55     28.09 o 
  -6   4   2     1265.19     1228.15     36.01 o 
  -5   4   2     4025.14     4180.30     60.28 o 
  -4   4   2      865.73      876.76     26.31 o 
  -3   4   2        8.52       17.07      3.44 o 
  -2   4   2     4545.11     4309.88     46.52 o 
  -1   4   2     1815.50     1808.65     73.81 o 
   0   4   2     1800.95     1704.44     41.61 o 
   1   4   2     1983.26     1985.54     55.15 o 
   2   4   2     5888.60     6186.20     98.14 o 
   3   4   2      906.00     1047.99     34.41 o 
   4   4   2      315.40      334.63     24.33 o 
   5   4   2       11.60       29.82      7.39 o 
   6   4   2      113.55       94.09     19.47 o 
   7   4   2       33.04       26.58      7.39 o 
   8   4   2       64.83       55.20     11.47 o 
   9   4   2       28.19       27.58      6.88 o 
  10   4   2      144.97      150.86     24.33 o 
 -13   5   2        1.28        6.49      6.49 o 
 -12   5   2        0.01        1.62      2.29 o 
 -11   5   2        0.24        0.23      3.24 o 
 -10   5   2        1.49        1.90      3.76 o 
  -9   5   2        0.49       -2.43      2.43 o 
  -8   5   2        0.37        2.43      2.29 o 
  -7   5   2        0.56       -2.60      2.70 o 
  -6   5   2        0.81       -2.70      2.70 o 
  -5   5   2        1.10        0.65      2.43 o 
  -4   5   2        0.01       -1.62      3.24 o 
  -3   5   2        0.00       -1.62      2.29 o 
  -2   5   2        0.13       -0.54      1.27 o 
  -1   5   2        0.01        0.00      1.45 o 
   0   5   2        0.34        1.62      4.87 o 
   1   5   2        0.05        3.24      3.24 o 
   2   5   2        0.53       -0.81      2.29 o 
   3   5   2        1.26        3.57      2.70 o 
   4   5   2        0.01        0.00      2.29 o 
   5   5   2        0.01       -3.89      3.89 o 
   6   5   2        0.12        1.77      3.41 o 
   7   5   2        0.61       -3.48      4.06 o 
   8   5   2        0.03       -2.32      4.06 o 
   9   5   2        0.26       -4.17      4.17 o 
  10   5   2        0.27       -6.49      6.49 o 
 -13   6   2       82.43      100.74     11.30 o 
 -12   6   2        5.00        2.16      2.90 o 
 -11   6   2      510.68      502.02     26.49 o 
 -10   6   2     1084.99     1104.89     49.32 o 
  -9   6   2      742.08      704.38     25.00 o 
  -8   6   2      463.80      387.70     32.44 o 
  -7   6   2     2082.69     1841.17     66.51 o 
  -6   6   2     1165.67     1104.70     50.29 o 
  -5   6   2        9.77        7.57      4.06 o 
  -4   6   2     2922.22     3313.57    145.18 o 
  -3   6   2      521.84      569.64     22.86 o 
  -2   6   2      714.63      740.56     25.79 o 
  -1   6   2      272.30      301.94     17.21 o 
   0   6   2      208.04      173.57     19.47 o 
   1   6   2       73.67       58.40     11.36 o 
   2   6   2     1071.20     1044.99     37.85 o 
   3   6   2       66.64       54.94      9.18 o 
   4   6   2      761.64      751.65     42.99 o 
   5   6   2      196.02      168.51     12.98 o 
   6   6   2       87.07       77.34     12.86 o 
   7   6   2      282.69      267.82     25.24 o 
   8   6   2      428.85      397.28     29.23 o 
   9   6   2      305.62      343.23     23.49 o 
 -13   7   2        0.04       -7.46      9.73 o 
 -12   7   2        1.39       -4.35      4.35 o 
 -11   7   2        0.16        4.76      3.51 o 
 -10   7   2        0.76        0.00      3.82 o 
  -9   7   2        0.53        2.23      2.08 o 
  -8   7   2        0.18       -1.62      1.62 o 
  -7   7   2        0.22       -1.08      1.45 o 
  -6   7   2        0.02       -1.62      1.62 o 
  -5   7   2        0.36       -1.30      2.70 o 
  -4   7   2        0.86        0.00      2.29 o 
  -3   7   2        2.86        0.81      2.29 o 
  -2   7   2        0.01        0.00      2.29 o 
  -1   7   2        0.24       -1.62      3.24 o 
   0   7   2        0.00       -3.24      3.24 o 
   1   7   2        0.50       -4.87      4.87 o 
   2   7   2        0.01       -1.08      1.45 o 
   3   7   2        0.30       -0.81      8.11 o 
   4   7   2        1.15        5.33      3.89 o 
   5   7   2        0.97        0.70      3.89 o 
   6   7   2        0.20       -1.39      3.01 o 
   7   7   2        0.08       -0.81      3.44 o 
   8   7   2        1.51        3.24      4.06 o 
 -13   8   2       50.12       68.13     12.98 o 
 -12   8   2        2.90       -4.59      4.59 o 
 -11   8   2       61.04       75.32     12.00 o 
 -10   8   2      146.37      136.40     13.99 o 
  -9   8   2        7.23       10.98      3.51 o 
  -8   8   2      192.90      167.55     13.71 o 
  -7   8   2        0.90       -1.62      3.24 o 
  -6   8   2       14.02       11.12      3.89 o 
  -5   8   2        4.74        2.43      1.62 o 
  -4   8   2      674.25      660.33     28.68 o 
  -3   8   2     2409.79     2410.20     55.06 o 
  -2   8   2        1.79       -5.56      6.49 o 
  -1   8   2      834.21      864.62     48.67 o 
   0   8   2      217.84      163.84     21.09 o 
   1   8   2       20.68       21.97      6.23 o 
   2   8   2     1004.37      999.26     58.40 o 
   3   8   2     1674.73     1599.60     59.61 o 
   4   8   2       88.99       85.95     14.30 o 
   5   8   2       24.76       21.90      6.88 o 
   6   8   2       56.60       51.46     11.30 o 
   7   8   2       22.54       19.47      6.88 o 
 -12   9   2        2.27        2.62      3.68 o 
 -11   9   2        1.70        3.24      4.87 o 
 -10   9   2        0.00        1.62      3.06 o 
  -9   9   2        0.11        0.93      6.49 o 
  -8   9   2        3.86       12.08      5.07 o 
  -7   9   2        0.02        0.00      2.90 o 
  -6   9   2        0.03        0.00      4.87 o 
  -5   9   2        0.03       -3.24      3.24 o 
  -4   9   2        0.06       -1.62      4.06 o 
  -3   9   2        0.64        1.62      2.43 o 
  -2   9   2        0.76       -1.62      3.24 o 
  -1   9   2        0.07       -3.24      3.24 o 
   0   9   2        0.05       -4.87      4.87 o 
   1   9   2        0.00       -2.70      2.90 o 
   2   9   2        0.99       -2.43      4.87 o 
   3   9   2        0.04       -3.01      3.01 o 
   4   9   2        0.15        0.00      6.49 o 
   5   9   2        0.18        2.27      2.70 o 
   6   9   2        0.50       -0.54      3.24 o 
 -12  10   2       52.45       73.00     10.85 o 
 -11  10   2       14.21        8.11      4.17 o 
 -10  10   2        9.96        5.84      2.70 o 
  -9  10   2        9.55        5.56      3.89 o 
  -8  10   2      206.26      200.74     19.50 o 
  -7  10   2       55.29       87.60     19.47 o 
  -6  10   2      525.79      574.25     47.04 o 
  -5  10   2      314.60      301.72     32.44 o 
  -4  10   2        4.29       12.98      6.49 o 
  -3  10   2      139.02      147.62     22.71 o 
  -2  10   2      144.05      137.12     15.94 o 
  -1  10   2       22.27       21.09      7.39 o 
   0  10   2     2261.32     2245.98     68.13 o 
   1  10   2      828.97      927.88     66.51 o 
   2  10   2       88.84       91.51     14.30 o 
   3  10   2      399.19      403.13     29.82 o 
   4  10   2       64.63       66.51     11.47 o 
   5  10   2        0.64        4.87      4.87 o 
 -11  11   2        0.01        1.62      3.24 o 
 -10  11   2        0.13       -4.87      6.49 o 
  -9  11   2        2.74        1.62      5.68 o 
  -8  11   2        0.63       -4.17      4.17 o 
  -7  11   2        0.08       -1.62      6.49 o 
  -6  11   2        0.59        1.62      3.24 o 
  -5  11   2        0.19        6.49      6.49 o 
  -4  11   2        0.33        4.87      6.49 o 
  -3  11   2        0.18        0.00      4.87 o 
  -2  11   2        0.49       -1.22      4.06 o 
  -1  11   2        0.98        1.62      2.29 o 
   0  11   2        0.12       -0.65      1.62 o 
   1  11   2        0.05       -3.24      4.87 o 
   2  11   2        1.00       12.98      8.11 o 
   3  11   2        0.07        6.49      8.11 o 
   4  11   2        0.01       -1.62      4.87 o 
 -10  12   2        2.11        6.49      4.87 o 
  -9  12   2       61.43       76.24     16.22 o 
  -8  12   2       40.13       53.53     14.60 o 
  -7  12   2       53.09       71.38     16.22 o 
  -6  12   2      598.40      640.76     48.67 o 
  -5  12   2       59.50       60.02     14.60 o 
  -4  12   2       68.95       92.46     17.84 o 
  -3  12   2      248.97      254.68     29.20 o 
  -2  12   2      150.14      163.84     22.71 o 
  -1  12   2        1.47        4.06      4.59 o 
   0  12   2      229.81      235.22     24.33 o 
   1  12   2      709.50      721.87     53.53 o 
   2  12   2      198.04      223.86     27.58 o 
  -8  13   2        0.09       -1.62      1.62 o 
  -7  13   2        0.00       -1.30      2.70 o 
  -6  13   2        0.02       -3.24      3.24 o 
  -5  13   2        1.19       -1.62      3.24 o 
  -4  13   2        0.03       -1.62      3.24 o 
  -3  13   2        0.70        6.49      6.49 o 
  -2  13   2        0.47       -1.62      3.24 o 
  -1  13   2        1.13        4.87      4.06 o 
   0  13   2        0.02        0.00      3.24 o 
  -4  14   2       15.56       19.47      6.49 o 
   1 -14   3       22.79       24.33      8.11 o 
   2 -14   3        8.71        1.62      3.24 o 
   3 -14   3       62.17       69.75     12.98 o 
   4 -14   3      223.85      313.08     29.20 o 
   5 -14   3      148.12      180.06     21.09 o 
   6 -14   3       26.71       19.47      6.49 o 
  -2 -13   3        0.18       -3.24      3.24 o 
  -1 -13   3        0.01        6.49      4.87 o 
   0 -13   3        0.04       -3.24      6.49 o 
   1 -13   3        0.62        0.00      3.24 o 
   2 -13   3        2.79        6.49      3.24 o 
   3 -13   3        0.18       -4.87      6.49 o 
   4 -13   3        1.24        3.24      4.87 o 
   5 -13   3        0.14        1.62      3.44 o 
   6 -13   3        0.38        7.42      4.87 o 
   7 -13   3        1.12        1.62      2.29 o 
   8 -13   3        0.02       -3.24      3.24 o 
  -4 -12   3        5.98        4.54      2.70 o 
  -3 -12   3       47.13       42.75      7.39 o 
  -2 -12   3      361.00      357.98     23.49 o 
  -1 -12   3        0.01        4.87      4.87 o 
   0 -12   3        1.40        3.24      3.24 o 
   1 -12   3      903.28      924.64     56.78 o 
   2 -12   3       41.04       30.82     11.36 o 
   3 -12   3      266.14      274.80     21.20 o 
   4 -12   3       40.60       30.57      7.39 o 
   5 -12   3      901.71      885.05     40.10 o 
   6 -12   3        0.85        4.40      3.89 o 
   7 -12   3        0.12        3.01      3.89 o 
   8 -12   3      371.09      390.73     24.64 o 
   9 -12   3       41.18       42.18     11.36 o 
  10 -12   3        7.06        4.33      4.06 o 
  -5 -11   3        0.05       -1.45      1.45 o 
  -4 -11   3        2.31        1.89      2.23 o 
  -3 -11   3        0.16       -0.61      2.08 o 
  -2 -11   3        1.29       -1.26      2.76 o 
  -1 -11   3        0.00       -2.90      2.90 o 
   0 -11   3        0.04       -1.62      2.29 o 
   1 -11   3        0.58        1.62      6.49 o 
   2 -11   3        0.39        0.54      1.45 o 
   3 -11   3        1.27        0.00      3.24 o 
   4 -11   3        0.00        0.81      3.44 o 
   5 -11   3        0.21       -3.89      3.89 o 
   6 -11   3        0.28       -2.55      4.87 o 
   7 -11   3        0.39        0.81      2.29 o 
   8 -11   3        0.42        0.97      2.70 o 
   9 -11   3        0.39       -8.11      8.11 o 
  10 -11   3        0.12       -0.59      3.04 o 
  -6 -10   3        4.05        9.73      4.87 o 
  -5 -10   3        1.25        6.05      3.04 o 
  -4 -10   3       66.33       62.23      8.52 o 
  -3 -10   3       27.92       28.69      6.19 o 
  -2 -10   3        0.09        2.12      2.49 o 
  -1 -10   3        7.37        8.95      2.81 o 
   0 -10   3       12.91        9.73      4.59 o 
   1 -10   3        3.80       11.36      6.49 o 
   2 -10   3      273.10      266.04     29.20 o 
   3 -10   3       28.27       34.02      5.62 o 
   4 -10   3      353.28      386.90     25.24 o 
   5 -10   3      742.53      783.41     36.71 o 
   6 -10   3     1350.68     1387.87     67.32 o 
   7 -10   3       95.59      104.88     14.30 o 
   8 -10   3        5.35        6.49      6.49 o 
   9 -10   3       17.78       21.09      9.73 o 
  10 -10   3        7.14        9.27      3.99 o 
  11 -10   3        0.10        2.03      3.73 o 
  -7  -9   3        0.94       -1.62      4.87 o 
  -6  -9   3        0.02       -3.24      3.89 o 
  -5  -9   3        1.91        1.26     10.54 o 
  -4  -9   3        0.90        3.24      4.87 o 
  -3  -9   3        0.03        0.00      3.34 o 
  -2  -9   3        0.11       -2.46      2.46 o 
  -1  -9   3        0.39        1.62      1.62 o 
   0  -9   3        1.22        3.24      3.24 o 
   1  -9   3        0.04        6.49      4.87 o 
   2  -9   3        0.00        0.00      3.24 o 
   3  -9   3        0.03       -4.87      4.87 o 
   4  -9   3        0.31        6.49      4.87 o 
   5  -9   3        0.09       -4.87      4.87 o 
   6  -9   3        0.59        0.65      4.87 o 
   7  -9   3        1.87        1.62      3.44 o 
   8  -9   3        0.15        1.62      3.24 o 
   9  -9   3        1.03       -6.49     11.36 o 
  10  -9   3        2.99        3.24      2.08 o 
  11  -9   3        0.57        2.09      2.36 o 
  12  -9   3        0.03        1.62      4.87 o 
  -8  -8   3        6.02        6.69      4.17 o 
  -7  -8   3      259.45      264.66     24.09 o 
  -6  -8   3      125.06       99.48     15.94 o 
  -5  -8   3       86.20       81.45     13.62 o 
  -4  -8   3     3219.75     3096.81     63.28 o 
  -3  -8   3     3587.66     3361.15    111.93 o 
  -2  -8   3      142.10      141.15     14.91 o 
  -1  -8   3      109.01       97.33     16.22 o 
   0  -8   3      680.95      802.98     45.42 o 
   1  -8   3      458.64      441.20     23.49 o 
   2  -8   3       70.06       97.06     10.13 o 
   3  -8   3       43.09       47.04      9.73 o 
   4  -8   3      631.04      603.45     40.55 o 
   5  -8   3      269.52      230.35     25.95 o 
   6  -8   3       33.46       34.07      9.73 o 
   7  -8   3      110.77      145.13     20.28 o 
   8  -8   3     2107.74     2149.38     92.46 o 
   9  -8   3      203.12      193.04     29.20 o 
  10  -8   3       31.55       19.75      5.68 o 
  11  -8   3       60.82       77.71     12.00 o 
  12  -8   3      143.55      196.28     25.95 o 
  -9  -7   3        0.02        3.24      6.49 o 
  -8  -7   3        0.31       -1.85      3.24 o 
  -7  -7   3        0.03       -1.39      3.89 o 
  -6  -7   3        1.39        1.87      4.30 o 
  -5  -7   3        0.00        2.62      5.50 o 
  -4  -7   3        0.67        3.24      3.24 o 
  -3  -7   3        0.36        0.00      1.87 o 
  -2  -7   3        0.10       -3.24      3.24 o 
  -1  -7   3        0.88        3.24      3.24 o 
   0  -7   3        0.42       -1.62      2.29 o 
   1  -7   3        0.28       -0.81      1.15 o 
   2  -7   3        1.23        0.41      1.54 o 
   3  -7   3        0.00        0.00      3.24 o 
   4  -7   3        0.64       -3.24      3.24 o 
   5  -7   3        0.46        1.62      1.62 o 
   6  -7   3        2.38        1.62      3.24 o 
   7  -7   3        0.02       -1.62      4.87 o 
   8  -7   3        1.19        3.01      3.01 o 
   9  -7   3        0.00       -1.62      3.24 o 
  10  -7   3        0.60        4.06      3.44 o 
  11  -7   3        0.10        3.24      4.87 o 
  12  -7   3        0.90       11.36     11.36 o 
 -10  -6   3       98.60      106.97     13.15 o 
  -9  -6   3       22.48       16.22      5.74 o 
  -8  -6   3      232.35      218.64     18.68 o 
  -7  -6   3      949.38      984.53     48.74 o 
  -6  -6   3      242.62      244.27     22.94 o 
  -5  -6   3     1341.73     1307.47     73.00 o 
  -4  -6   3     1002.48      983.04     58.40 o 
  -3  -6   3       93.91       86.87      9.02 o 
  -2  -6   3      412.20      412.03     30.82 o 
  -1  -6   3      561.23      536.94     34.07 o 
   0  -6   3     9032.67     9212.64    141.94 o 
   1  -6   3     4702.23     4917.98    167.90 o 
   2  -6   3     1289.29     1319.98     31.15 o 
   3  -6   3     1355.54     1397.68    105.44 o 
   4  -6   3     1823.75     1907.68     64.89 o 
   5  -6   3        0.00       11.36      4.87 o 
   6  -6   3      469.28      475.30     35.69 o 
   7  -6   3      324.30      269.28     29.20 o 
   8  -6   3      230.39      202.77     25.95 o 
   9  -6   3     1814.95     1735.31     56.77 o 
  10  -6   3      129.67      104.99     13.15 o 
  11  -6   3      202.38      185.53     19.47 o 
  12  -6   3      142.74      162.22     25.95 o 
 -10  -5   3        0.00        4.52      3.51 o 
  -9  -5   3        0.02        0.81      8.11 o 
  -8  -5   3        3.33       -0.18      5.68 o 
  -7  -5   3        0.15       -4.17      4.87 o 
  -6  -5   3        1.70       -1.62      3.24 o 
  -5  -5   3        1.28       -1.62      4.87 o 
  -4  -5   3        0.00       -1.62      4.87 o 
  -3  -5   3        0.12       -1.62      3.04 o 
  -2  -5   3        0.18        1.62      4.87 o 
  -1  -5   3        3.21        3.24      1.62 o 
   0  -5   3        1.49        0.54      1.62 o 
   1  -5   3        1.28        2.16      1.45 o 
   2  -5   3        2.68        1.62      1.45 o 
   3  -5   3        1.61        1.62      1.15 o 
   4  -5   3        0.23       -4.87      4.87 o 
   5  -5   3        0.05        0.00      1.62 o 
   6  -5   3        1.74       -3.24      4.87 o 
   7  -5   3        0.05        1.62      3.24 o 
   8  -5   3        0.40        0.00      3.24 o 
   9  -5   3        0.05       -2.70      2.70 o 
  10  -5   3        0.01        0.00      3.24 o 
  11  -5   3        0.08        8.44     10.54 o 
  12  -5   3        0.23        4.57     12.98 o 
 -11  -4   3      120.54      104.97     10.90 o 
 -10  -4   3      218.80      216.19     21.79 o 
  -9  -4   3     1232.70     1200.63     52.76 o 
  -8  -4   3      266.17      266.13     24.09 o 
  -7  -4   3      290.45      269.28     32.44 o 
  -6  -4   3       19.80        9.73      6.49 o 
  -5  -4   3        6.08       17.84      8.11 o 
  -4  -4   3      598.39      586.53     24.92 o 
  -3  -4   3     1983.88     1911.43     42.73 o 
  -2  -4   3     1333.99     1351.27     47.04 o 
  -1  -4   3      268.91      193.37     10.75 o 
   0  -4   3      487.63      446.83     11.34 o 
   1  -4   3       36.85       50.76      4.12 o 
   2  -4   3     2508.16     2392.74     27.89 o 
   3  -4   3       68.68      102.60      7.30 o 
   4  -4   3     2253.90     1954.72     56.78 o 
   5  -4   3     3379.54     3249.22     79.49 o 
   6  -4   3     3297.37     3315.73     89.22 o 
   7  -4   3      314.59      275.77     29.20 o 
   8  -4   3        0.02        4.87      6.49 o 
   9  -4   3       45.92       38.14      8.03 o 
  10  -4   3        4.04        1.62      1.62 o 
  11  -4   3      147.13      211.22     43.80 o 
  12  -4   3       91.38      111.21     13.15 o 
 -12  -3   3        0.11       -1.54      1.54 o 
 -11  -3   3        1.00        0.00      3.44 o 
 -10  -3   3        0.80        4.46      4.17 o 
  -9  -3   3        1.01       -4.59      4.59 o 
  -8  -3   3        0.93       -2.51      3.65 o 
  -7  -3   3        0.01        4.87      4.87 o 
  -6  -3   3        0.30        8.11      6.49 o 
  -5  -3   3        0.30        1.62      4.87 o 
  -4  -3   3        1.72        0.81      1.15 o 
  -3  -3   3        0.00       -1.62      1.62 o 
  -2  -3   3        1.03        0.00      1.91 o 
  -1  -3   3        0.03        0.00      1.32 o 
   0  -3   3        0.10        1.39      1.12 o 
   1  -3   3        0.42        0.54      0.94 o 
   2  -3   3        1.07        0.54      1.02 o 
   3  -3   3        0.68        1.08      3.24 o 
   4  -3   3        1.13        1.08      1.45 o 
   5  -3   3        0.64        0.41      2.43 o 
   6  -3   3        0.16        2.03      4.06 o 
   7  -3   3        0.21        0.00      3.44 o 
   8  -3   3        1.27        1.62      4.06 o 
   9  -3   3        0.13        4.87      3.24 o 
  10  -3   3        0.36        0.81      7.30 o 
  11  -3   3        1.12        1.30      9.73 o 
  12  -3   3        1.45        0.00      3.24 o 
 -12  -2   3      118.54      147.09     15.45 o 
 -11  -2   3       14.87       24.21      7.39 o 
 -10  -2   3      155.87      134.30     14.05 o 
  -9  -2   3       19.57       13.84      4.38 o 
  -8  -2   3      790.25      762.42     51.91 o 
  -7  -2   3       24.66       22.71      8.11 o 
  -6  -2   3      657.22      655.36     42.18 o 
  -5  -2   3     1661.25     1881.72     68.13 o 
  -4  -2   3      147.40      143.90     10.13 o 
  -3  -2   3    13915.43    13148.77    146.00 o 
  -2  -2   3    51422.89    45425.79    209.26 o 
  -1  -2   3     2703.66     2205.73     21.63 o 
   0  -2   3    26815.51    25104.36    102.65 o 
   1  -2   3     7666.75     7875.66     68.13 o 
   2  -2   3      137.89      124.91     11.36 o 
   3  -2   3     2060.10     2127.85     27.74 o 
   4  -2   3     2089.57     2034.32     25.51 o 
   5  -2   3       17.35       13.42      3.04 o 
   6  -2   3       31.76       51.11      8.03 o 
   7  -2   3       23.04       21.09      8.11 o 
   8  -2   3      165.59      186.55     25.95 o 
   9  -2   3      161.38      108.69     17.84 o 
  10  -2   3      987.44      872.73     50.29 o 
  11  -2   3      110.98      431.31    263.60 o 
  12  -2   3        3.30        0.00      4.87 o 
 -12  -1   3        0.06        1.30      4.87 o 
 -11  -1   3        0.01       -2.25      2.49 o 
 -10  -1   3        0.00       -0.18      5.07 o 
  -9  -1   3        0.20       -1.62      4.87 o 
  -8  -1   3        0.21        1.62      4.87 o 
  -7  -1   3        0.79        0.81      2.43 o 
  -6  -1   3        0.00       -3.24      3.24 o 
  -5  -1   3        0.38        1.62      3.24 o 
  -4  -1   3        4.65        1.14      2.79 o 
  -3  -1   3        0.11        0.46      1.80 o 
  -2  -1   3        0.13        0.81      2.43 o 
  -1  -1   3        0.49        7.14      2.70 o 
   0  -1   3        0.38        0.00      1.62 o 
   1  -1   3        1.63        4.87      1.62 o 
   2  -1   3        1.09        3.24      3.24 o 
   3  -1   3        0.38        0.48      0.89 o 
   4  -1   3        0.54        0.97      1.08 o 
   5  -1   3        0.90        1.22      2.43 o 
   6  -1   3        0.02        0.32      2.70 o 
   7  -1   3        2.07        4.87      3.24 o 
   8  -1   3        0.29       -1.62      4.87 o 
   9  -1   3        0.07        6.13      5.07 o 
  10  -1   3        0.03       79.12    144.37 o 
  11  -1   3        2.60       -6.49      6.49 o 
  12  -1   3        0.01       -3.24      3.24 o 
 -13   0   3       96.20      123.29     19.47 o 
 -12   0   3        0.07       -0.55      3.51 o 
 -11   0   3      141.93      135.15     17.09 o 
 -10   0   3        0.01       -1.62      3.24 o 
  -9   0   3     1639.75     1607.58     76.24 o 
  -8   0   3        0.05        3.57      1.57 o 
  -7   0   3     2178.25     2266.51     54.26 o 
  -6   0   3        0.21        2.27      2.70 o 
  -5   0   3     3067.63     3030.86     75.43 o 
  -4   0   3        0.31        1.08      1.27 o 
  -3   0   3    19451.75    18530.81     93.97 o 
  -2   0   3        0.00        2.32      0.90 o 
  -1   0   3     2079.66     2048.76     25.14 o 
   0   0   3        0.38        3.24      0.94 o 
   1   0   3    72233.69    90186.97   1592.17 o 
   2   0   3        0.08        0.97      1.08 o 
   3   0   3     1693.30     1662.54     19.89 o 
   4   0   3        0.10        2.03      2.01 o 
   5   0   3      563.12      494.04     21.20 o 
   6   0   3        0.01        1.62      2.70 o 
   7   0   3     6762.29     6023.14    131.40 o 
   8   0   3        0.93        1.62      1.62 o 
   9   0   3      615.59      585.66     31.96 o 
  10   0   3        0.06        8.11      6.49 o 
  11   0   3        4.90        4.87      4.87 o 
  12   0   3        0.05        3.57      2.70 o 
 -13   1   3        0.24        3.89      2.70 o 
 -12   1   3        0.59       -2.70      4.06 o 
 -11   1   3        1.10        0.00      6.49 o 
 -10   1   3        0.21       -2.78      3.89 o 
  -9   1   3        1.75        1.62      1.62 o 
  -8   1   3        0.23       -1.95      2.70 o 
  -7   1   3        0.29       12.98      4.59 o 
  -6   1   3        0.18       -2.43      2.43 o 
  -5   1   3        2.11        0.54      3.19 o 
  -4   1   3        0.06        1.62      1.53 o 
  -3   1   3        0.09       -1.32      1.32 o 
  -2   1   3        0.34        0.00      0.94 o 
  -1   1   3        4.07        7.74      1.45 o 
   0   1   3        0.90        4.87      1.62 o 
   1   1   3        0.96        1.85      1.12 o 
   2   1   3        1.30        0.90      2.12 o 
   3   1   3        0.06       -0.93      0.93 o 
   4   1   3        1.07        2.43      2.43 o 
   5   1   3        0.24        0.81      2.29 o 
   6   1   3        0.27       -2.43      2.43 o 
   7   1   3        1.31        3.24      3.24 o 
   8   1   3        0.30        0.32      2.70 o 
   9   1   3        0.25      183.50    281.45 o 
  10   1   3        0.01        0.00      3.24 o 
  11   1   3        1.06      -10.06     10.54 o 
 -13   2   3       88.32       92.38      9.96 o 
 -12   2   3       11.64       11.36      8.11 o 
 -11   2   3        6.66       -0.81      4.87 o 
 -10   2   3      615.68      577.20     33.21 o 
  -9   2   3      303.94      311.93     18.30 o 
  -8   2   3      100.39       70.81     10.13 o 
  -7   2   3      407.69      373.53     21.70 o 
  -6   2   3     1375.11     1427.99     53.53 o 
  -5   2   3     4568.67     4554.38     58.05 o 
  -4   2   3     2071.95     1885.79     27.27 o 
  -3   2   3    53734.73    50098.87    216.56 o 
  -2   2   3     5854.65     5434.28     79.49 o 
  -1   2   3     3251.57     3057.12     29.10 o 
   0   2   3       78.98       53.15      7.30 o 
   1   2   3    28873.26    30574.83    331.73 o 
   2   2   3     1848.87     2150.48     78.64 o 
   3   2   3      989.75     1314.20     31.53 o 
   4   2   3      196.48      281.07     18.66 o 
   5   2   3      190.00      214.94     16.06 o 
   6   2   3        9.14        5.52      2.70 o 
   7   2   3      376.75      369.86     35.69 o 
   8   2   3     1499.55     1440.49     79.49 o 
   9   2   3       27.66       11.36      6.49 o 
  10   2   3       10.17        6.26      3.01 o 
  11   2   3       41.27       37.03      7.39 o 
 -13   3   3        0.66        0.54      5.68 o 
 -12   3   3        1.03       -2.27      8.92 o 
 -11   3   3        2.05       -0.54      2.90 o 
 -10   3   3        0.28       -1.62      4.87 o 
  -9   3   3        0.49       -1.30      3.34 o 
  -8   3   3        0.10        0.20      2.08 o 
  -7   3   3        0.66       -0.93      3.22 o 
  -6   3   3        0.01       -0.81      2.08 o 
  -5   3   3        0.99        0.32      1.08 o 
  -4   3   3        0.57        0.54      1.45 o 
  -3   3   3        2.40        7.14      2.70 o 
  -2   3   3        0.06       -0.94      0.94 o 
  -1   3   3        0.89       -0.81      1.15 o 
   0   3   3        0.52        1.30      3.24 o 
   1   3   3        0.00        0.54      1.45 o 
   2   3   3        0.09       -0.65      1.08 o 
   3   3   3        1.19       -3.44      3.44 o 
   4   3   3        1.08       -2.90      2.90 o 
   5   3   3        0.05       -0.65      2.70 o 
   6   3   3        0.00       -0.65      3.24 o 
   7   3   3        0.01        5.68      4.59 o 
   8   3   3        0.00        1.62      8.11 o 
   9   3   3        0.52       -2.32      4.06 o 
  10   3   3        0.02        0.00      2.70 o 
  11   3   3        0.09       -2.70      2.70 o 
 -13   4   3      550.52      622.92     43.80 o 
 -12   4   3      226.31      223.73     21.20 o 
 -11   4   3      201.37      215.62     21.20 o 
 -10   4   3       87.42       73.33     10.22 o 
  -9   4   3        7.94        4.06      4.06 o 
  -8   4   3      144.90      123.08     12.46 o 
  -7   4   3     1767.75     1694.82     45.04 o 
  -6   4   3       30.59       20.73      5.07 o 
  -5   4   3    12360.53    13181.79    106.22 o 
  -4   4   3     1531.82     1572.23     71.38 o 
  -3   4   3     1250.79     1339.36     48.67 o 
  -2   4   3      294.25      301.61     12.73 o 
  -1   4   3      240.63      238.20     19.47 o 
   0   4   3      886.38      950.02     31.61 o 
   1   4   3        2.65        3.24      3.24 o 
   2   4   3     2237.81     2724.16     49.89 o 
   3   4   3     2321.84     2223.98     77.05 o 
   4   4   3       19.10       26.61      5.07 o 
   5   4   3      132.13      124.23     13.76 o 
   6   4   3        9.73        0.00      3.24 o 
   7   4   3      657.25      562.06     27.19 o 
   8   4   3        0.72        3.24      3.71 o 
   9   4   3      527.43      532.40     31.87 o 
  10   4   3      101.05      113.55     19.47 o 
 -13   5   3        0.55       -4.87      4.87 o 
 -12   5   3        0.15       -5.60      5.63 o 
 -11   5   3        0.11        2.09      3.01 o 
 -10   5   3        0.48        0.32      2.70 o 
  -9   5   3        0.04       -3.24      3.24 o 
  -8   5   3        0.24       -0.32      2.70 o 
  -7   5   3        0.06        3.57      2.70 o 
  -6   5   3        0.06       -0.65      2.70 o 
  -5   5   3        0.02       -1.62      1.62 o 
  -4   5   3        0.48       -0.54      1.45 o 
  -3   5   3        0.08       -1.46      1.46 o 
  -2   5   3        0.00       -0.54      1.02 o 
  -1   5   3        0.08        1.08      1.45 o 
   0   5   3        0.39        1.62      3.24 o 
   1   5   3        0.21        3.24      3.24 o 
   2   5   3        0.22       -1.57      1.57 o 
   3   5   3        0.00       -1.30      2.70 o 
   4   5   3        0.57        1.62      2.43 o 
   5   5   3        2.67        4.17      3.89 o 
   6   5   3        1.56       -2.16      3.24 o 
   7   5   3        1.96        0.23      4.06 o 
   8   5   3        0.94        1.30      2.70 o 
   9   5   3        0.63        8.11      5.68 o 
 -13   6   3      185.97      178.44     22.71 o 
 -12   6   3      437.03      480.04     31.53 o 
 -11   6   3       52.65       42.36      8.32 o 
 -10   6   3      748.62      804.81     41.29 o 
  -9   6   3       84.77       70.43      9.27 o 
  -8   6   3        0.28        1.62      1.62 o 
  -7   6   3      372.84      347.15     27.58 o 
  -6   6   3      258.89      270.90     24.33 o 
  -5   6   3        3.41        0.00      3.24 o 
  -4   6   3     2705.22     3129.71    138.70 o 
  -3   6   3      709.70      687.98     43.80 o 
  -2   6   3      224.92      267.67     16.06 o 
  -1   6   3     1747.48     1667.60     56.78 o 
   0   6   3      207.39      214.13     21.09 o 
   1   6   3      777.49      728.36     40.55 o 
   2   6   3      216.43      193.46     16.06 o 
   3   6   3      153.65      135.12     14.78 o 
   4   6   3      183.20      157.35     24.33 o 
   5   6   3      136.40      159.05     14.27 o 
   6   6   3      332.88      316.95     26.31 o 
   7   6   3      577.45      533.34     34.41 o 
   8   6   3      103.07       93.97     13.15 o 
   9   6   3       23.50       36.29      7.39 o 
 -13   7   3        0.33        6.49      4.87 o 
 -12   7   3        0.58       -3.01      3.01 o 
 -11   7   3        0.13       -0.81      3.25 o 
 -10   7   3        0.40        1.80      5.68 o 
  -9   7   3        1.01       -2.76      3.34 o 
  -8   7   3        0.05       -4.87      4.87 o 
  -7   7   3        0.56       -1.62      2.29 o 
  -6   7   3        0.60       -0.81      2.29 o 
  -5   7   3        1.84        2.70      1.45 o 
  -4   7   3        0.17        0.00      1.62 o 
  -3   7   3        0.02        0.00      2.29 o 
  -2   7   3        0.19        2.27      2.70 o 
  -1   7   3        0.32       -1.62      3.24 o 
   0   7   3        0.06        0.00      1.62 o 
   1   7   3        1.30        2.27      2.70 o 
   2   7   3        0.37       -1.62      1.62 o 
   3   7   3        0.07        8.11      6.49 o 
   4   7   3        0.00       -0.70      4.06 o 
   5   7   3        0.08       -1.62      2.90 o 
   6   7   3        0.00       -3.89      3.89 o 
   7   7   3        0.03       -3.06      5.07 o 
   8   7   3        0.10       -0.65      2.70 o 
 -13   8   3        2.68       -6.49      6.49 o 
 -12   8   3       37.49       33.10      7.79 o 
 -11   8   3      586.44      625.62     35.56 o 
 -10   8   3       10.10       14.51      4.49 o 
  -9   8   3       48.50       59.46      8.71 o 
  -8   8   3      200.84      177.63     18.35 o 
  -7   8   3     1475.40     1331.82     87.60 o 
  -6   8   3        6.58        0.65      5.68 o 
  -5   8   3       18.60       13.79      4.59 o 
  -4   8   3      160.93      151.02     13.76 o 
  -3   8   3       14.59       15.06      3.89 o 
  -2   8   3     1109.81     1000.88     51.91 o 
  -1   8   3     1345.18     1341.54     61.64 o 
   0   8   3       50.92       37.31      8.11 o 
   1   8   3      153.28      144.37     22.71 o 
   2   8   3      104.35      102.45     11.68 o 
   3   8   3      515.22      483.26     32.68 o 
   4   8   3       15.41        5.95      6.49 o 
   5   8   3        5.30        3.24      4.87 o 
   6   8   3        1.66       -2.03      4.87 o 
   7   8   3       73.96       87.46     12.00 o 
 -12   9   3        3.46        8.81      3.89 o 
 -11   9   3        0.36        0.97      4.87 o 
 -10   9   3        0.16        0.97      2.70 o 
  -9   9   3        0.21       -4.69      5.07 o 
  -8   9   3        0.07       10.54      5.74 o 
  -7   9   3        0.07       -3.24      4.87 o 
  -6   9   3        0.12        0.29      1.39 o 
  -5   9   3        0.15        0.81      2.43 o 
  -4   9   3        0.05       -0.81      1.62 o 
  -3   9   3        0.03        0.00      3.24 o 
  -2   9   3        0.17        0.00      3.24 o 
  -1   9   3        0.43       -3.24      3.24 o 
   0   9   3        0.00       -4.87      6.49 o 
   1   9   3        0.90       -1.16      3.89 o 
   2   9   3        0.00       -3.89      3.89 o 
   3   9   3        0.22       -1.62      4.87 o 
   4   9   3        1.86       -0.65      5.40 o 
   5   9   3        0.01       -2.90      2.90 o 
   6   9   3        0.00        3.24      4.87 o 
 -12  10   3        2.59       -6.49      6.49 o 
 -11  10   3        1.49        9.73      6.49 o 
 -10  10   3       40.52       61.64     17.84 o 
  -9  10   3        9.87        7.46      2.70 o 
  -8  10   3      102.53       78.66     12.00 o 
  -7  10   3     1639.30     1588.11     79.49 o 
  -6  10   3        0.95       -3.24      3.24 o 
  -5  10   3      241.86      235.22     29.20 o 
  -4  10   3        2.55        3.24      4.87 o 
  -3  10   3      231.25      243.33     29.20 o 
  -2  10   3     1036.28     1052.54     44.78 o 
  -1  10   3     1306.47     1367.70     50.67 o 
   0  10   3      476.69      457.45     47.04 o 
   1  10   3      748.29      759.18     60.02 o 
   2  10   3      416.01      412.03     43.80 o 
   3  10   3        0.00        0.00      3.24 o 
   4  10   3       12.91       27.58     11.36 o 
   5  10   3       72.74       74.62     14.60 o 
 -11  11   3        1.10       -1.62      3.24 o 
 -10  11   3        0.06       -6.49      6.49 o 
  -9  11   3        0.76       -3.24      4.87 o 
  -8  11   3        2.99        7.18      3.89 o 
  -7  11   3        1.27        3.24      3.24 o 
  -6  11   3        0.00        1.62      3.24 o 
  -5  11   3        1.61       -1.62      3.24 o 
  -4  11   3        0.01       -4.87      4.87 o 
  -3  11   3        0.09        1.62      4.87 o 
  -2  11   3        0.01       -2.90      2.90 o 
  -1  11   3        0.13       -1.62      1.62 o 
   0  11   3        0.04        8.11      9.73 o 
   1  11   3        0.02       -1.62      3.24 o 
   2  11   3        0.00        0.00      3.24 o 
   3  11   3        0.62        9.73      6.49 o 
   4  11   3        0.38        0.00      3.24 o 
 -10  12   3        1.88       12.98      6.49 o 
  -9  12   3       22.69       30.82      9.73 o 
  -8  12   3      111.39       93.07     10.59 o 
  -7  12   3       13.35       30.82     11.36 o 
  -6  12   3      385.17      356.88     35.69 o 
  -5  12   3        3.02       -3.24      4.87 o 
  -4  12   3       40.85       38.93     12.98 o 
  -3  12   3     1254.94     1364.25     66.51 o 
  -2  12   3      323.31      358.68     24.01 o 
  -1  12   3       36.73       10.26     15.41 o 
   0  12   3      103.16       98.95     17.84 o 
   1  12   3      156.10      137.79     16.22 o 
   2  12   3        1.22       -1.62      6.49 o 
  -8  13   3        0.70       -0.81      1.62 o 
  -7  13   3        0.30       -2.49      2.49 o 
  -6  13   3        0.21       -6.49      6.49 o 
  -5  13   3        1.52        1.62      4.87 o 
  -4  13   3        0.22       -3.24      3.24 o 
  -3  13   3        0.04       11.36      4.87 o 
  -2  13   3        0.02       -1.62      3.24 o 
  -1  13   3        0.17        0.00      1.62 o 
   0  13   3        0.17        1.62      3.24 o 
   1 -14   4       25.70       30.82      9.73 o 
   2 -14   4      149.83      186.55     21.09 o 
   3 -14   4      251.70      293.61     29.20 o 
   4 -14   4       61.08       71.38     12.98 o 
   5 -14   4       11.31        9.73      4.87 o 
   6 -14   4       21.74       17.51      3.89 o 
  -2 -13   4        0.97        0.00      1.62 o 
  -1 -13   4        1.57        9.73      6.49 o 
   0 -13   4        0.42        0.00      3.24 o 
   1 -13   4        1.38        0.00      4.87 o 
   2 -13   4        0.37        0.00      3.24 o 
   3 -13   4        0.00        1.95      2.70 o 
   4 -13   4        0.12       -1.62      3.24 o 
   5 -13   4        0.23       -1.62      3.24 o 
   6 -13   4        0.01        0.00      2.70 o 
   7 -13   4        0.76        5.79      4.87 o 
   8 -13   4        0.40        0.00      3.24 o 
  -4 -12   4       59.62       58.40     11.36 o 
  -3 -12   4       81.85       89.22     14.60 o 
  -2 -12   4       13.10       30.82      9.73 o 
  -1 -12   4        0.08        3.24      4.87 o 
   0 -12   4      530.74      593.72     45.42 o 
   1 -12   4      433.21      446.10     40.55 o 
   2 -12   4        0.00       -2.43      5.68 o 
   3 -12   4      147.10      146.85     16.06 o 
   4 -12   4       68.93       60.67     10.85 o 
   5 -12   4       70.00       76.90     12.00 o 
   6 -12   4      575.80      583.98     43.80 o 
   7 -12   4       11.47        2.27      5.68 o 
   8 -12   4       55.30       63.26     14.60 o 
   9 -12   4        1.50       -4.87      4.87 o 
  -5 -11   4        1.24        2.32      3.28 o 
  -4 -11   4        0.01       -0.88      1.39 o 
  -3 -11   4        0.10        1.08      2.81 o 
  -2 -11   4        0.11        4.66      4.17 o 
  -1 -11   4        0.02        0.00      4.87 o 
   0 -11   4        0.70       -1.62      4.87 o 
   1 -11   4        0.03        4.87      4.87 o 
   2 -11   4        0.09       -1.62      3.44 o 
   3 -11   4        0.00       -1.62      2.90 o 
   4 -11   4        0.15        0.00      2.90 o 
   5 -11   4        0.02        0.54      4.06 o 
   6 -11   4        0.36       -0.81      2.29 o 
   7 -11   4        0.19        3.24      3.44 o 
   8 -11   4        3.08        1.62      3.24 o 
   9 -11   4        2.12        0.00      6.49 o 
  10 -11   4        0.03       -3.57      4.28 o 
  -6 -10   4        0.20       -0.97      1.62 o 
  -5 -10   4       36.81       39.97      6.87 o 
  -4 -10   4      143.05      152.20     13.58 o 
  -3 -10   4        3.42       -0.81      2.43 o 
  -2 -10   4      250.79      235.66     21.01 o 
  -1 -10   4      605.27      598.58     47.04 o 
   0 -10   4        8.74        8.11      4.87 o 
   1 -10   4        0.24        0.81      3.44 o 
   2 -10   4       46.31       46.37      6.83 o 
   3 -10   4      156.58      151.22     12.78 o 
   4 -10   4      781.98      781.09     36.71 o 
   5 -10   4       11.55        6.16      2.70 o 
   6 -10   4       82.98       83.65     12.00 o 
   7 -10   4      249.58      287.13     34.07 o 
   8 -10   4     1247.61     1341.54     73.00 o 
   9 -10   4      185.38      189.79     27.58 o 
  10 -10   4       24.44       20.86      4.72 o 
  11 -10   4        0.98        7.65      4.87 o 
  -7  -9   4        0.30       -4.06      4.06 o 
  -6  -9   4        1.29       -1.01      4.17 o 
  -5  -9   4        0.21        3.24      6.49 o 
  -4  -9   4        0.08       -2.81      2.81 o 
  -3  -9   4        1.04        0.62      2.49 o 
  -2  -9   4        0.08       -2.22      2.73 o 
  -1  -9   4        0.03       -0.32      2.70 o 
   0  -9   4        0.22        1.62      3.24 o 
   1  -9   4        2.28        3.24      3.24 o 
   2  -9   4        0.00        0.00      3.24 o 
   3  -9   4        0.51       -1.62      3.24 o 
   4  -9   4        0.60        0.00      3.24 o 
   5  -9   4        0.46        0.00      4.87 o 
   6  -9   4        0.58        1.62      3.24 o 
   7  -9   4        0.62       -6.49      6.49 o 
   8  -9   4        0.00        0.00      4.87 o 
   9  -9   4        0.09        0.00      3.24 o 
  10  -9   4        2.94        3.94      3.89 o 
  11  -9   4        0.02       -2.70      2.90 o 
  -8  -8   4        3.98        6.49      4.59 o 
  -7  -8   4      343.26      304.34     25.16 o 
  -6  -8   4      411.66      431.31     39.74 o 
  -5  -8   4       22.46       24.07      5.46 o 
  -4  -8   4        0.08        0.75      4.76 o 
  -3  -8   4        1.55        2.92      5.68 o 
  -2  -8   4     1372.56     1352.76     61.64 o 
  -1  -8   4        4.75        6.49      4.87 o 
   0  -8   4       39.80       64.89     12.98 o 
   1  -8   4      551.28      575.76     36.50 o 
   2  -8   4     1074.17     1072.26     51.91 o 
   3  -8   4     1006.85      953.84     48.67 o 
   4  -8   4       25.28       25.95      9.73 o 
   5  -8   4     1290.97     1167.97     58.40 o 
   6  -8   4      615.10      527.21     40.55 o 
   7  -8   4      303.53      288.44     18.09 o 
   8  -8   4     3303.45     3476.32    116.80 o 
   9  -8   4      294.14      282.26     34.07 o 
  10  -8   4        0.32       -0.81      2.29 o 
  11  -8   4       20.27       29.20     11.36 o 
  12  -8   4       16.28       17.84      9.73 o 
  -9  -7   4        0.29       -3.44      3.44 o 
  -8  -7   4        1.31        0.93      4.87 o 
  -7  -7   4        0.25       -0.15      3.71 o 
  -6  -7   4        1.55       -6.88      6.88 o 
  -5  -7   4        1.26       -0.93      2.46 o 
  -4  -7   4        0.03        6.49      3.24 o 
  -3  -7   4        1.25        0.81      1.62 o 
  -2  -7   4        0.51       -1.62      2.29 o 
  -1  -7   4        1.53        1.62      1.62 o 
   0  -7   4        0.96        2.27      2.70 o 
   1  -7   4        0.32       -1.62      3.24 o 
   2  -7   4        0.04        0.00      3.24 o 
   3  -7   4        0.86       -1.62      3.24 o 
   4  -7   4        0.01       -1.62      1.62 o 
   5  -7   4        1.68        3.24      1.62 o 
   6  -7   4        0.35        3.24      3.24 o 
   7  -7   4        0.16       -8.11      8.11 o 
   8  -7   4        0.15       -1.62      3.24 o 
   9  -7   4        3.17       -0.81      4.06 o 
  10  -7   4        1.77       14.60      9.73 o 
  11  -7   4        0.66        4.87      4.87 o 
  12  -7   4        0.08        4.87      9.73 o 
 -10  -6   4        0.00       -3.24      3.44 o 
  -9  -6   4        3.29        7.49      2.49 o 
  -8  -6   4       11.57        1.77      7.30 o 
  -7  -6   4     4467.44     4473.23    101.51 o 
  -6  -6   4        0.66        0.86      5.17 o 
  -5  -6   4        2.46        1.62      3.24 o 
  -4  -6   4      193.17      175.19     25.95 o 
  -3  -6   4      586.28      611.24     29.76 o 
  -2  -6   4       75.52       65.46      8.55 o 
  -1  -6   4      795.51      841.91     42.18 o 
   0  -6   4     1096.13     1207.09     32.68 o 
   1  -6   4       12.08        6.49      2.43 o 
   2  -6   4     1205.55     1237.98     29.23 o 
   3  -6   4      353.53      306.59     25.95 o 
   4  -6   4      100.00      102.20     16.22 o 
   5  -6   4       91.31       79.49     12.98 o 
   6  -6   4       18.20       14.60      4.87 o 
   7  -6   4      220.58      270.90     29.20 o 
   8  -6   4       13.41       14.60      6.49 o 
   9  -6   4     2088.80     1983.54     64.89 o 
  10  -6   4       11.94       15.25      5.40 o 
  11  -6   4        6.73        6.49      7.30 o 
  12  -6   4        8.57      219.06    144.37 o 
 -11  -5   4        0.16        1.30      2.70 o 
 -10  -5   4        1.07       -2.70      2.70 o 
  -9  -5   4        1.71       -2.16      3.24 o 
  -8  -5   4        0.47       -2.27      2.70 o 
  -7  -5   4        0.20        0.00      3.24 o 
  -6  -5   4        0.08       -3.24      4.87 o 
  -5  -5   4        0.01        0.00      3.24 o 
  -4  -5   4        0.62        1.62      4.06 o 
  -3  -5   4        0.47       -1.62      1.62 o 
  -2  -5   4        1.20       -1.62      2.29 o 
  -1  -5   4        0.28       -1.62      3.24 o 
   0  -5   4        0.42        0.54      0.94 o 
   1  -5   4        0.07        0.54      1.02 o 
   2  -5   4        0.86        0.54      0.94 o 
   3  -5   4        0.64       -0.54      1.45 o 
   4  -5   4        0.57        0.00      3.24 o 
   5  -5   4        1.33       -3.24      3.24 o 
   6  -5   4        0.03       -3.24      3.24 o 
   7  -5   4        0.26        1.62      3.24 o 
   8  -5   4        1.43        4.87      4.87 o 
   9  -5   4        0.00       -3.44      3.44 o 
  10  -5   4        1.63        3.24      4.87 o 
  11  -5   4        0.11        4.87     12.17 o 
  12  -5   4        0.05      297.31    223.05 o 
 -11  -4   4       11.81       20.28      5.25 o 
 -10  -4   4       39.60       61.56     12.00 o 
  -9  -4   4      253.93      292.14     26.38 o 
  -8  -4   4      117.31      104.51     15.45 o 
  -7  -4   4      380.15      379.59     40.55 o 
  -6  -4   4      140.14      191.42     25.95 o 
  -5  -4   4      757.22      806.22     50.29 o 
  -4  -4   4     1284.05     1397.09     39.71 o 
  -3  -4   4     3976.25     4546.96     90.84 o 
  -2  -4   4      941.67      837.44     25.79 o 
  -1  -4   4       11.81       18.69      3.44 o 
   0  -4   4     4525.08     4124.56     37.62 o 
   1  -4   4     1845.57     1821.69     22.22 o 
   2  -4   4     1787.01     1750.68     32.68 o 
   3  -4   4     1940.62     1960.61     37.80 o 
   4  -4   4     5810.57     5681.31     84.35 o 
   5  -4   4      957.33     1017.10     45.42 o 
   6  -4   4      321.48      356.88     29.20 o 
   7  -4   4       13.17       17.84      6.49 o 
   8  -4   4      114.64      108.69     19.47 o 
   9  -4   4       31.04       17.12      5.07 o 
  10  -4   4       66.09       43.80     11.36 o 
  11  -4   4       30.20       41.38      9.18 o 
  12  -4   4      138.73      165.67     15.45 o 
 -12  -3   4        0.77       -3.57      4.87 o 
 -11  -3   4        2.59        4.06      4.87 o 
 -10  -3   4        0.69       -4.06      5.74 o 
  -9  -3   4        0.33       -4.35      4.35 o 
  -8  -3   4        2.14       -0.63      2.56 o 
  -7  -3   4        2.30        4.87      4.87 o 
  -6  -3   4        0.38       -6.49      6.49 o 
  -5  -3   4        0.34        1.62      3.24 o 
  -4  -3   4        0.23       -1.30      2.70 o 
  -3  -3   4        1.00        0.81      2.29 o 
  -2  -3   4        4.96        4.87      2.90 o 
  -1  -3   4        0.98       -0.70      1.31 o 
   0  -3   4        0.64        0.81      0.94 o 
   1  -3   4        0.14       -0.94      0.94 o 
   2  -3   4        0.54        1.62      1.62 o 
   3  -3   4        0.47        0.00      1.45 o 
   4  -3   4        0.40       -1.62      2.29 o 
   5  -3   4        0.03       -4.87      4.87 o 
   6  -3   4        0.33        2.16      3.24 o 
   7  -3   4        1.16       -0.65      2.70 o 
   8  -3   4        1.21        0.00      4.87 o 
   9  -3   4        0.00        0.00      1.62 o 
  10  -3   4        0.57        1.62      3.24 o 
  11  -3   4        4.15        5.10      3.24 o 
  12  -3   4        2.20        3.24      4.87 o 
 -12  -2   4       80.43       76.87     10.85 o 
 -11  -2   4        8.66        1.62      2.70 o 
 -10  -2   4        8.26        6.95      3.99 o 
  -9  -2   4      626.02      573.29     35.50 o 
  -8  -2   4      270.50      285.50     32.44 o 
  -7  -2   4      100.28       73.00     16.22 o 
  -6  -2   4      406.33      389.32     32.44 o 
  -5  -2   4     1445.97     1462.00     36.63 o 
  -4  -2   4     4495.18     4762.64     58.46 o 
  -3  -2   4     2001.33     1859.67     42.99 o 
  -2  -2   4    53924.66    47395.11    228.73 o 
  -1  -2   4     5744.42     5348.99     90.39 o 
   0  -2   4     3233.80     3245.40     61.42 o 
   1  -2   4       77.17       54.65      4.59 o 
   2  -2   4    29162.46    27214.58    133.83 o 
   3  -2   4     1748.70     2016.52     31.77 o 
   4  -2   4     1012.14     1247.07     26.09 o 
   5  -2   4      236.52      286.37     17.21 o 
   6  -2   4      187.10      223.90     17.21 o 
   7  -2   4        5.69        3.24      1.62 o 
   8  -2   4      398.70      373.10     35.69 o 
   9  -2   4     1463.06     1143.63     58.40 o 
  10  -2   4       33.02       52.33     36.50 o 
  11  -2   4       16.14      349.46    304.97 o 
  12  -2   4       41.49       34.07      9.73 o 
 -12  -1   4        0.52       -2.90      2.90 o 
 -11  -1   4        0.32       -0.14      3.79 o 
 -10  -1   4        0.00        3.24      6.49 o 
  -9  -1   4        0.75       -1.95      2.70 o 
  -8  -1   4        1.42        1.62      1.54 o 
  -7  -1   4        0.02        0.81      4.87 o 
  -6  -1   4        0.03       -4.87      6.49 o 
  -5  -1   4        0.01        2.70      2.80 o 
  -4  -1   4        0.26        0.93      1.12 o 
  -3  -1   4        0.05       -1.89      2.36 o 
  -2  -1   4        0.78        2.43      1.15 o 
  -1  -1   4        0.41        0.00      1.62 o 
   0  -1   4        1.91        4.06      1.15 o 
   1  -1   4        0.67        0.81      1.15 o 
   2  -1   4        2.07        2.75      0.93 o 
   3  -1   4        0.02       -0.26      1.10 o 
   4  -1   4        0.08       -1.82      2.08 o 
   5  -1   4        0.00       -1.30      2.70 o 
   6  -1   4        0.78        1.08      1.62 o 
   7  -1   4        0.69       -3.89      5.68 o 
   8  -1   4        0.74       -4.87      4.87 o 
   9  -1   4        0.79        1.62      2.90 o 
  10  -1   4        0.67       78.00    165.46 o 
  11  -1   4        0.94        3.24      4.87 o 
  12  -1   4        0.20        0.32      7.30 o 
 -13   0   4        0.01       -2.60      3.24 o 
 -12   0   4       44.48       45.86      8.08 o 
 -11   0   4        0.01       -0.81      4.59 o 
 -10   0   4      422.08      395.81     42.18 o 
  -9   0   4        0.01        3.24      8.11 o 
  -8   0   4       32.18       22.86      6.23 o 
  -7   0   4        0.06        0.65      2.70 o 
  -6   0   4       23.14       13.92      3.44 o 
  -5   0   4        0.16        0.81      2.29 o 
  -4   0   4       92.60      118.62      7.14 o 
  -3   0   4        0.13        0.54      0.94 o 
  -2   0   4    11020.32    10436.38     50.54 o 
  -1   0   4        0.00       35.79      4.06 o 
   0   0   4    14481.87    21040.40    102.20 o 
   1   0   4        0.01        0.08      1.14 o 
   2   0   4     1003.98     1296.82     22.01 o 
   3   0   4        0.56        0.32      1.08 o 
   4   0   4      401.49      325.61     12.63 o 
   5   0   4        0.00       -0.54      1.45 o 
   6   0   4     3731.27     3613.94     65.95 o 
   7   0   4        0.40        4.06      2.29 o 
   8   0   4      275.66      231.94     29.20 o 
   9   0   4        0.00       84.10    103.01 o 
  10   0   4        2.80        8.11      4.87 o 
  11   0   4        0.03       -1.62      4.87 o 
 -13   1   4        0.31       -1.62      3.44 o 
 -12   1   4        0.01       -3.71      3.89 o 
 -11   1   4        0.25       -1.62      4.87 o 
 -10   1   4        0.08       -6.16      9.73 o 
  -9   1   4        0.00        0.23      4.06 o 
  -8   1   4        0.45       -1.62      2.43 o 
  -7   1   4        0.01       -2.27      4.87 o 
  -6   1   4        0.64        1.08      1.45 o 
  -5   1   4        0.53       -2.27      2.70 o 
  -4   1   4        2.31        1.62      3.24 o 
  -3   1   4        0.43        1.08      0.94 o 
  -2   1   4        0.01        2.16      1.27 o 
  -1   1   4        1.02        1.62      1.62 o 
   0   1   4        3.05       11.36      2.70 o 
   1   1   4        0.03       -0.54      1.27 o 
   2   1   4        1.68        2.09      1.80 o 
   3   1   4        0.98        0.97      1.08 o 
   4   1   4        0.00        0.54      1.62 o 
   5   1   4        0.68        1.62      1.15 o 
   6   1   4        1.04       -2.60      2.70 o 
   7   1   4        0.20       -3.24      3.24 o 
   8   1   4        1.19       77.87     93.28 o 
   9   1   4        0.00      251.33    293.61 o 
  10   1   4        0.07       -3.24      4.87 o 
  11   1   4        0.01       -2.70      2.70 o 
 -13   2   4       76.84       91.83     12.62 o 
 -12   2   4        9.96       16.22      9.73 o 
 -11   2   4       10.19        4.40      3.01 o 
 -10   2   4      758.05      775.64     39.56 o 
  -9   2   4      358.60      351.61     19.88 o 
  -8   2   4      731.03      693.23     25.55 o 
  -7   2   4      139.32      159.95     22.71 o 
  -6   2   4     3836.94     3796.41     63.06 o 
  -5   2   4      100.86      133.44      7.79 o 
  -4   2   4     1785.73     1508.28     24.53 o 
  -3   2   4    44085.10    39657.05    141.94 o 
  -2   2   4      979.29     1014.73     16.77 o 
  -1   2   4    25443.67    25833.73    157.35 o 
   0   2   4    18915.71    20362.14    427.44 o 
   1   2   4      263.82      293.79     11.43 o 
   2   2   4      652.47      640.91     19.07 o 
   3   2   4    10094.30    11990.28    166.27 o 
   4   2   4     1511.92     1698.67     43.80 o 
   5   2   4      988.11      881.74     33.25 o 
   6   2   4       10.05        7.57      2.90 o 
   7   2   4       25.31       45.42     12.98 o 
   8   2   4        4.64       -3.24      3.24 o 
   9   2   4      118.03      128.15     24.33 o 
  10   2   4       98.14      104.85     13.79 o 
  11   2   4      196.50      229.49     17.75 o 
 -13   3   4        2.33        4.87      6.49 o 
 -12   3   4        2.29        9.73      8.11 o 
 -11   3   4        0.85       -2.78      4.87 o 
 -10   3   4        0.15        0.32      2.70 o 
  -9   3   4        0.14       -1.62      2.36 o 
  -8   3   4        1.15        0.77      1.50 o 
  -7   3   4        0.09       -2.80      3.72 o 
  -6   3   4        0.45       -1.49      1.49 o 
  -5   3   4        1.61        1.33      1.07 o 
  -4   3   4        0.13        0.81      1.62 o 
  -3   3   4        0.57        0.81      1.15 o 
  -2   3   4        1.22        1.62      1.12 o 
  -1   3   4        0.00       -0.81      1.15 o 
   0   3   4        0.73       -0.81      2.29 o 
   1   3   4        0.70        0.93      1.12 o 
   2   3   4        0.74        1.62      1.45 o 
   3   3   4        1.37        0.41      4.06 o 
   4   3   4        0.14       -1.39      1.97 o 
   5   3   4        0.04       -0.81      3.44 o 
   6   3   4        0.08        2.60      2.70 o 
   7   3   4        0.05        0.00      8.11 o 
   8   3   4        3.32        5.52      2.70 o 
   9   3   4        0.45       -1.62      3.44 o 
  10   3   4        0.70       -3.24      3.24 o 
 -13   4   4       47.30       56.78     14.60 o 
 -12   4   4      861.02      930.52     43.59 o 
 -11   4   4        8.65       12.51      6.49 o 
 -10   4   4      488.26      430.30     24.35 o 
  -9   4   4        0.04        1.62      4.87 o 
  -8   4   4       42.03       37.63      7.39 o 
  -7   4   4     1632.43     1429.98     40.53 o 
  -6   4   4     4404.58     4161.73    100.57 o 
  -5   4   4     1632.29     1996.34     42.02 o 
  -4   4   4       35.43       22.15      3.89 o 
  -3   4   4      280.56      269.54     12.03 o 
  -2   4   4     1402.60     1314.95     27.05 o 
  -1   4   4      126.47      134.64     14.60 o 
   0   4   4     2632.54     2730.74    193.04 o 
   1   4   4     2368.72     2901.76     46.99 o 
   2   4   4      166.55      196.23     13.76 o 
   3   4   4     3620.51     4196.93     69.97 o 
   4   4   4     1112.61     1227.37     56.78 o 
   5   4   4       99.60       99.93     12.62 o 
   6   4   4      202.52      212.17     16.42 o 
   7   4   4      331.93      349.48     21.80 o 
   8   4   4       43.29       60.59     10.50 o 
   9   4   4      134.46      164.07     17.09 o 
  10   4   4      173.40      230.35     25.95 o 
 -13   5   4        0.00       -6.49      8.11 o 
 -12   5   4        0.51       -5.68      5.68 o 
 -11   5   4        0.01       -0.20      4.17 o 
 -10   5   4        0.31       -0.55      4.84 o 
  -9   5   4        1.42       -3.24      3.24 o 
  -8   5   4        0.85       -2.09      3.89 o 
  -7   5   4        1.99        2.43      1.15 o 
  -6   5   4        0.09        1.62      4.06 o 
  -5   5   4        0.01       -1.62      1.62 o 
  -4   5   4        0.15       -1.45      1.45 o 
  -3   5   4        0.23        0.54      1.62 o 
  -2   5   4        0.84        3.24      1.45 o 
  -1   5   4        2.44        0.00      3.24 o 
   0   5   4        2.47        3.24      3.24 o 
   1   5   4        0.30       -0.81      4.87 o 
   2   5   4        0.73       -3.24      3.44 o 
   3   5   4        0.00        0.81      2.29 o 
   4   5   4        0.02        3.24      4.87 o 
   5   5   4        0.46       -4.87      6.49 o 
   6   5   4        0.08        3.89      3.24 o 
   7   5   4        0.05        6.98      8.92 o 
   8   5   4        0.17       -4.59      4.59 o 
   9   5   4        0.11        0.00      3.24 o 
 -13   6   4       24.38       27.58      9.73 o 
 -12   6   4       17.93       20.28      6.88 o 
 -11   6   4        0.00        1.14      3.34 o 
 -10   6   4       48.35       50.34     10.32 o 
  -9   6   4      998.09     1054.95     36.50 o 
  -8   6   4     1243.53     1151.74     63.26 o 
  -7   6   4      561.89      562.62     27.67 o 
  -6   6   4     1455.07     1474.56     55.15 o 
  -5   6   4      276.24      269.10     17.09 o 
  -4   6   4      724.38      748.74     35.69 o 
  -3   6   4     2715.52     2793.42    133.83 o 
  -2   6   4      457.70      402.03     20.05 o 
  -1   6   4     1199.39     1187.43     50.29 o 
   0   6   4       39.14       22.71      6.49 o 
   1   6   4       81.69       45.42     11.36 o 
   2   6   4      181.31      154.11     21.09 o 
   3   6   4       67.40       58.40     12.98 o 
   4   6   4       89.61       76.24     16.22 o 
   5   6   4      354.31      335.79     21.76 o 
   6   6   4       13.55       17.03      6.88 o 
   7   6   4      139.22      122.20     16.06 o 
   8   6   4       71.78       81.14     11.47 o 
 -13   7   4        0.67        0.00      3.24 o 
 -12   7   4        1.84       -0.54      4.35 o 
 -11   7   4        1.12       -3.24      3.82 o 
 -10   7   4        2.57        7.30      4.59 o 
  -9   7   4        0.20        1.62      3.82 o 
  -8   7   4        0.15       -4.87      4.87 o 
  -7   7   4        0.12       -1.62      3.24 o 
  -6   7   4        0.18       -2.43      3.44 o 
  -5   7   4        0.00        0.00      3.24 o 
  -4   7   4        0.23        1.62      1.45 o 
  -3   7   4        0.00       -0.65      2.70 o 
  -2   7   4        0.60        0.00      3.24 o 
  -1   7   4        0.72        0.00      1.62 o 
   0   7   4        0.83        0.00      1.62 o 
   1   7   4        0.21        0.00      4.87 o 
   2   7   4        1.10        1.62      3.24 o 
   3   7   4        0.71       -1.08      3.31 o 
   4   7   4        1.74        2.43      5.74 o 
   5   7   4        0.05       -2.90      2.90 o 
   6   7   4        0.87       -3.04      4.17 o 
   7   7   4        0.65        0.23      4.06 o 
   8   7   4        0.25       -1.62      2.29 o 
 -13   8   4       10.03        8.11      6.49 o 
 -12   8   4      212.90      238.46     32.44 o 
 -11   8   4        1.41       -2.60      3.24 o 
 -10   8   4      997.29     1021.55     45.84 o 
  -9   8   4      856.06      882.49     33.64 o 
  -8   8   4      515.34      539.74     31.53 o 
  -7   8   4      184.50      164.71     16.60 o 
  -6   8   4      345.16      343.90     32.44 o 
  -5   8   4       92.55       84.82     10.85 o 
  -4   8   4      122.53      116.44     12.62 o 
  -3   8   4      966.16      924.64     50.29 o 
  -2   8   4      822.71      809.47     48.67 o 
  -1   8   4       25.80       27.58      9.73 o 
   0   8   4        4.18        6.49      4.87 o 
   1   8   4        6.03        9.73      6.49 o 
   2   8   4      580.63      548.79     34.97 o 
   3   8   4      665.86      636.14     37.80 o 
   4   8   4      382.77      300.18     26.38 o 
   5   8   4       33.15       28.95      7.39 o 
   6   8   4        1.62       -1.62      3.44 o 
   7   8   4        1.57       -6.49      6.49 o 
 -12   9   4        1.11       -1.62      4.87 o 
 -11   9   4        0.69        5.33      3.89 o 
 -10   9   4        0.01        0.81      3.44 o 
  -9   9   4        0.21       -4.33      4.35 o 
  -8   9   4        0.01        0.54     12.17 o 
  -7   9   4        1.44        0.00      4.87 o 
  -6   9   4        2.11       -3.24      3.24 o 
  -5   9   4        0.50       -1.39      3.89 o 
  -4   9   4        0.10       -3.24      3.24 o 
  -3   9   4        0.00       -1.62      3.24 o 
  -2   9   4        0.01        0.00      3.24 o 
  -1   9   4        0.62        0.00      3.44 o 
   0   9   4        2.08        1.62      6.49 o 
   1   9   4        0.06        1.39      3.24 o 
   2   9   4        0.59        5.95     11.36 o 
   3   9   4        0.50        3.01      3.89 o 
   4   9   4        0.28       -2.70      4.06 o 
   5   9   4        0.24        8.47      5.07 o 
   6   9   4        1.22        0.00      4.87 o 
 -12  10   4       35.84       32.44      9.73 o 
 -11  10   4        9.01       -8.11      8.11 o 
 -10  10   4      162.69      180.06     27.58 o 
  -9  10   4        5.88        4.54      1.57 o 
  -8  10   4        0.35        2.09      3.89 o 
  -7  10   4      218.64      235.22     30.82 o 
  -6  10   4      236.04      212.51     27.58 o 
  -5  10   4        0.72        0.00      3.24 o 
  -4  10   4      212.51      197.91     25.95 o 
  -3  10   4      356.96      312.31     23.49 o 
  -2  10   4       39.64       51.60     10.13 o 
  -1  10   4      344.11      359.01     28.39 o 
   0  10   4      494.01      538.56     51.91 o 
   1  10   4      495.26      510.99     50.29 o 
   2  10   4      170.29      180.06     29.20 o 
   3  10   4      195.73      218.99     29.20 o 
   4  10   4       11.60        9.73      4.87 o 
   5  10   4       44.80       50.29     11.36 o 
 -11  11   4        3.04        3.24      4.87 o 
 -10  11   4        0.01       -1.62      3.24 o 
  -9  11   4        0.00        3.24      4.87 o 
  -8  11   4        0.21       -2.16      2.16 o 
  -7  11   4        0.80        3.24      3.24 o 
  -6  11   4        1.59        1.62      4.87 o 
  -5  11   4        0.62        0.00      4.87 o 
  -4  11   4        0.00       -4.87      4.87 o 
  -3  11   4        0.76       -1.62      4.06 o 
  -2  11   4        2.31        7.18      3.89 o 
  -1  11   4        0.03        0.85      3.62 o 
   0  11   4        0.51        0.00      3.24 o 
   1  11   4        0.03        3.24      4.87 o 
   2  11   4        0.40       -4.87      6.49 o 
   3  11   4        0.16       -6.49      6.49 o 
 -10  12   4        1.33        8.11      6.49 o 
  -9  12   4       52.76       73.00     14.60 o 
  -8  12   4        8.18        9.73      4.87 o 
  -7  12   4      283.27      311.04     22.35 o 
  -6  12   4        0.45        9.73      8.11 o 
  -5  12   4       16.74       22.71      9.73 o 
  -4  12   4      238.48      222.24     25.95 o 
  -3  12   4      193.88      222.24     25.95 o 
  -2  12   4      183.34      198.83     17.09 o 
  -1  12   4       95.39      116.80     21.09 o 
   0  12   4        0.16        0.00      4.87 o 
   1  12   4       14.45        8.11      6.49 o 
  -8  13   4        2.01        0.00      3.24 o 
  -7  13   4        0.09        0.65      2.70 o 
  -6  13   4        0.21       -4.87      6.49 o 
  -5  13   4        0.01        0.00      3.24 o 
  -4  13   4        0.06       -3.24      4.87 o 
  -3  13   4        0.03        8.11      4.87 o 
  -2  13   4        0.00        3.89      2.70 o 
  -1  13   4        0.00        3.24      4.87 o 
   1 -14   5       82.37       74.62     12.98 o 
   2 -14   5       58.75       61.64     12.98 o 
   3 -14   5       25.27       48.67     11.36 o 
   4 -14   5        3.58       16.22      6.49 o 
   5 -14   5       22.90       23.37      5.07 o 
   6 -14   5       13.61       12.98      2.70 o 
  -2 -13   5        0.19        3.24      3.24 o 
  -1 -13   5        0.20       -1.62      3.24 o 
   0 -13   5        0.00       -1.62      3.24 o 
   1 -13   5        0.00       -6.49      6.49 o 
   2 -13   5        0.18        0.81      4.06 o 
   3 -13   5        0.04       -0.65      3.24 o 
   4 -13   5        0.06       -0.65      4.87 o 
   5 -13   5        0.18        1.62      3.24 o 
   6 -13   5        0.12        1.62      3.44 o 
   7 -13   5        0.97       -3.24      3.44 o 
   8 -13   5        0.06       -1.62      3.24 o 
  -4 -12   5       29.33       30.82      6.49 o 
  -3 -12   5       23.31       30.82      9.73 o 
  -2 -12   5      111.72      133.02     19.47 o 
  -1 -12   5      295.67      313.08     32.44 o 
   0 -12   5      192.42      209.26     27.58 o 
   1 -12   5      451.99      462.74     27.46 o 
   2 -12   5        0.73        1.16      3.89 o 
   3 -12   5      158.96      146.45     16.06 o 
   4 -12   5        0.28        1.62      3.24 o 
   5 -12   5      109.76      119.28     13.76 o 
   6 -12   5       23.91       13.99      5.68 o 
   7 -12   5      133.81      162.92     15.94 o 
   8 -12   5       81.67       81.11     16.22 o 
   9 -12   5        4.37        7.42      3.89 o 
  -5 -11   5        0.02        0.32      5.68 o 
  -4 -11   5        0.08       -2.70      2.70 o 
  -3 -11   5        0.26       -0.32      1.57 o 
  -2 -11   5        0.07       -4.87      4.87 o 
  -1 -11   5        0.07        8.11      6.49 o 
   0 -11   5        0.15       -4.87      4.87 o 
   1 -11   5        0.04       -0.65      4.87 o 
   2 -11   5        0.17       -1.54      1.54 o 
   3 -11   5        0.48       -2.70      2.90 o 
   4 -11   5        0.20       -1.62      2.70 o 
   5 -11   5        0.09       -1.62      2.29 o 
   6 -11   5        0.03       -3.24      3.24 o 
   7 -11   5        0.12        0.00      4.87 o 
   8 -11   5        0.02       -1.62      6.49 o 
   9 -11   5        0.04        0.54      2.90 o 
  10 -11   5        0.07        0.00      2.08 o 
  -6 -10   5       12.70       19.47      6.23 o 
  -5 -10   5       11.46       11.36      3.89 o 
  -4 -10   5        6.03        7.10      4.17 o 
  -3 -10   5     1582.10     1613.88     44.82 o 
  -2 -10   5     1023.77      975.28     49.48 o 
  -1 -10   5     1003.45     1024.17     43.59 o 
   0 -10   5     1209.65     1221.50     64.89 o 
   1 -10   5      523.96      507.03     28.61 o 
   2 -10   5       55.25       41.48      6.83 o 
   3 -10   5        0.04        1.62      3.44 o 
   4 -10   5      147.26      159.12     16.06 o 
   5 -10   5      967.85      993.35     41.25 o 
   6 -10   5     1343.25     1348.03     71.38 o 
   7 -10   5     1129.80     1173.66     47.59 o 
   8 -10   5       58.04       53.53     14.60 o 
   9 -10   5       17.50       32.44     11.36 o 
  10 -10   5       67.31       82.00      9.37 o 
  11 -10   5        1.50        3.57      2.70 o 
  -8  -9   5        0.04        4.06      5.68 o 
  -7  -9   5        0.00       -2.08      2.08 o 
  -6  -9   5        0.53        4.63      3.89 o 
  -5  -9   5        0.13        0.00      3.06 o 
  -4  -9   5        0.19        2.60      3.24 o 
  -3  -9   5        0.43       -1.62      2.43 o 
  -2  -9   5        0.73        2.43      2.29 o 
  -1  -9   5        0.11       -0.81      2.29 o 
   0  -9   5        4.20        6.49      6.49 o 
   1  -9   5        0.06       -3.24      3.24 o 
   2  -9   5        0.05        0.00      3.24 o 
   3  -9   5        0.07       -4.87      4.87 o 
   4  -9   5        0.04       -3.24      3.24 o 
   5  -9   5        3.97        0.00      4.87 o 
   6  -9   5        0.77        3.24      4.87 o 
   7  -9   5        1.29        4.87      4.87 o 
   8  -9   5        0.69        1.62      4.87 o 
   9  -9   5        0.26       -1.62      4.87 o 
  10  -9   5        0.55        0.32      2.70 o 
  11  -9   5        0.03       -1.62      3.24 o 
  -8  -8   5      143.99      172.95     17.75 o 
  -7  -8   5       12.04        3.24     12.17 o 
  -6  -8   5        6.32        4.22      2.52 o 
  -5  -8   5        3.53        0.81      2.65 o 
  -4  -8   5      713.54      695.00     36.49 o 
  -3  -8   5      123.88      110.56     14.30 o 
  -2  -8   5       95.95      105.44     19.47 o 
  -1  -8   5       22.03       13.30      5.40 o 
   0  -8   5     1747.93     1899.57     68.13 o 
   1  -8   5      580.73      566.14     37.31 o 
   2  -8   5      178.79      170.33     21.09 o 
   3  -8   5     1997.67     2053.67     71.38 o 
   4  -8   5       97.66      103.82     16.22 o 
   5  -8   5     1880.22     1748.71     71.38 o 
   6  -8   5      569.62      556.41     42.18 o 
   7  -8   5        2.85       -1.62      3.24 o 
   8  -8   5      648.59      635.89     50.29 o 
   9  -8   5       11.81       13.79      5.74 o 
  10  -8   5       86.76       71.38     17.84 o 
  11  -8   5       20.99       25.95     11.36 o 
  12  -8   5       62.74       85.98     16.22 o 
  -9  -7   5        0.49        5.33      3.89 o 
  -8  -7   5        1.78        4.87      2.90 o 
  -7  -7   5        3.57        4.69      3.61 o 
  -6  -7   5        0.03       -3.24      4.68 o 
  -5  -7   5        0.16       -0.93      2.75 o 
  -4  -7   5        0.03        1.62      3.24 o 
  -3  -7   5        1.20        0.00      9.73 o 
  -2  -7   5        0.09       -3.89      3.89 o 
  -1  -7   5        0.05        1.62      3.24 o 
   0  -7   5        0.01        0.00      2.29 o 
   1  -7   5        0.65        0.41      2.43 o 
   2  -7   5        0.39        1.62      4.87 o 
   3  -7   5        0.01        0.00      3.24 o 
   4  -7   5        0.00       -3.24      4.87 o 
   5  -7   5        1.03        3.24      3.24 o 
   6  -7   5        0.06       -4.87      4.87 o 
   7  -7   5        1.39        3.24      1.62 o 
   8  -7   5        0.26       -3.94      4.06 o 
   9  -7   5        0.00       -2.78      3.89 o 
  10  -7   5        1.56       -2.43      4.06 o 
  11  -7   5        0.13        1.62      9.73 o 
  12  -7   5        0.57        6.49      8.11 o 
 -10  -6   5       87.65       98.22     13.15 o 
  -9  -6   5        6.95        7.66      5.46 o 
  -8  -6   5      493.07      502.74     33.82 o 
  -7  -6   5     1090.62     1133.46     51.58 o 
  -6  -6   5      771.74      730.91     32.09 o 
  -5  -6   5      472.35      447.72     42.18 o 
  -4  -6   5     2111.03     2217.97     59.35 o 
  -3  -6   5     1143.74     1299.36     58.40 o 
  -2  -6   5        6.99        9.73      4.59 o 
  -1  -6   5     2926.61     3202.18     77.86 o 
   0  -6   5      498.47      564.41     29.20 o 
   1  -6   5      695.71      749.64     19.17 o 
   2  -6   5      294.08      322.81     24.33 o 
   3  -6   5      226.68      201.15     21.09 o 
   4  -6   5       72.78       71.38     12.98 o 
   5  -6   5     1056.11      974.93     50.29 o 
   6  -6   5       60.77       47.04     11.36 o 
   7  -6   5      766.38      682.94     47.04 o 
   8  -6   5      197.95      163.03     15.94 o 
   9  -6   5       98.39       78.17     11.68 o 
  10  -6   5      254.69      267.53     24.33 o 
  11  -6   5      428.02      405.37     27.58 o 
  12  -6   5      332.06      513.65     84.35 o 
 -11  -5   5        0.02       -0.97      4.87 o 
 -10  -5   5        0.07        4.87      5.68 o 
  -9  -5   5        0.84        4.06      4.17 o 
  -8  -5   5        0.08       -4.17      4.17 o 
  -7  -5   5        0.25       -2.43      4.59 o 
  -6  -5   5        0.53       -4.87      4.87 o 
  -5  -5   5        1.58       -1.62      4.87 o 
  -4  -5   5        0.22       -0.81      2.29 o 
  -3  -5   5        0.05       -3.24      4.87 o 
  -2  -5   5        1.07        0.81      1.62 o 
  -1  -5   5        0.10        1.08      4.06 o 
   0  -5   5        0.01       -0.41      1.43 o 
   1  -5   5        0.12        0.00      0.94 o 
   2  -5   5        4.15        1.62      2.43 o 
   3  -5   5        0.50        0.00      2.43 o 
   4  -5   5        0.93        1.08      1.62 o 
   5  -5   5        1.81        1.62      3.24 o 
   6  -5   5        2.28        1.62      3.24 o 
   7  -5   5        0.00        6.49      6.49 o 
   8  -5   5        0.03       -4.87      4.87 o 
   9  -5   5        0.52        4.54      2.70 o 
  10  -5   5        2.84        8.11      6.49 o 
  11  -5   5        0.46        3.57      6.49 o 
  12  -5   5        0.50      307.88    238.46 o 
 -11  -4   5      544.25      644.64     33.82 o 
 -10  -4   5      210.88      245.61     23.49 o 
  -9  -4   5      199.66      197.47     21.20 o 
  -8  -4   5       73.86       60.76     10.85 o 
  -7  -4   5        7.30       -3.24      4.87 o 
  -6  -4   5      136.28      137.88     24.33 o 
  -5  -4   5     1786.22     1894.70     79.49 o 
  -4  -4   5       36.36       27.64      5.40 o 
  -3  -4   5    12512.06    13095.83    158.97 o 
  -2  -4   5     1528.10     1558.91     51.91 o 
  -1  -4   5     1229.86     1268.36     18.88 o 
   0  -4   5      319.15      281.55      9.31 o 
   1  -4   5      248.05      227.94      7.81 o 
   2  -4   5      882.65      983.96     25.24 o 
   3  -4   5        2.20        7.79      2.70 o 
   4  -4   5     2329.72     2565.39     90.03 o 
   5  -4   5     2282.29     2144.52     68.13 o 
   6  -4   5       24.40       19.47      6.49 o 
   7  -4   5      137.02      108.69     19.47 o 
   8  -4   5       10.29        0.00      4.87 o 
   9  -4   5      629.65      522.34     40.55 o 
  10  -4   5        0.37        3.24      4.87 o 
  11  -4   5      544.23      600.76     30.25 o 
  12  -4   5       98.82      495.82    317.14 o 
 -12  -3   5        0.20        1.62      7.30 o 
 -11  -3   5        0.29       -0.54      5.07 o 
 -10  -3   5        0.02       -2.23      7.30 o 
  -9  -3   5        0.95       -2.43      3.44 o 
  -8  -3   5        0.16        2.92      2.70 o 
  -7  -3   5        1.01        1.62      3.24 o 
  -6  -3   5        2.37       -9.73      9.73 o 
  -5  -3   5        1.32        1.62      2.70 o 
  -4  -3   5        1.53        0.81      4.06 o 
  -3  -3   5        2.78       -0.81      2.29 o 
  -2  -3   5        0.00        1.62      1.45 o 
  -1  -3   5        1.63        0.54      1.02 o 
   0  -3   5        0.69        0.29      1.17 o 
   1  -3   5        0.12       -0.94      0.94 o 
   2  -3   5        0.07       -0.97      1.08 o 
   3  -3   5        0.38       -1.39      1.39 o 
   4  -3   5        0.13       -1.45      1.45 o 
   5  -3   5        0.20       -1.95      2.70 o 
   6  -3   5        0.11       -1.62      1.62 o 
   7  -3   5        0.19        1.62      6.49 o 
   8  -3   5        0.07       -1.62      4.87 o 
   9  -3   5        0.59        4.87      3.24 o 
  10  -3   5        0.64        8.11      6.49 o 
  12  -3   5        0.00        4.87      3.24 o 
 -12  -2   5       69.30       73.57     11.47 o 
 -11  -2   5       10.84        5.07      8.92 o 
 -10  -2   5       11.59       10.95      4.15 o 
  -9  -2   5      748.53      740.98     39.56 o 
  -8  -2   5      344.23      346.34     24.64 o 
  -7  -2   5      753.93      627.78     47.04 o 
  -6  -2   5      112.57      153.00     14.30 o 
  -5  -2   5     3897.01     4079.71     63.74 o 
  -4  -2   5       87.76      133.23     10.24 o 
  -3  -2   5     1738.37     1585.87     38.85 o 
  -2  -2   5    43979.16    39306.95    220.62 o 
  -1  -2   5     1022.13     1028.29     16.08 o 
   0  -2   5    25316.11    26731.09     95.05 o 
   1  -2   5    18612.57    19741.71     74.00 o 
   2  -2   5      237.47      250.89      7.74 o 
   3  -2   5      640.56      636.43     21.20 o 
   4  -2   5     9960.17    10605.76     93.87 o 
   5  -2   5     1526.19     1770.98     36.43 o 
   6  -2   5      947.55      942.62     34.41 o 
   7  -2   5        5.65        2.43      2.29 o 
   8  -2   5       31.89       25.14      6.88 o 
   9  -2   5        5.44        8.11      6.49 o 
  10  -2   5      116.29      166.91     27.58 o 
  11  -2   5       99.00      472.21    324.44 o 
  12  -2   5      200.37      223.86     25.95 o 
 -12  -1   5        0.38        3.24      5.68 o 
 -11  -1   5        1.45       -1.03      4.73 o 
 -10  -1   5        0.01        0.54      5.07 o 
  -9  -1   5        0.17       -1.08      1.45 o 
  -8  -1   5        0.04       -3.44      3.44 o 
  -7  -1   5        0.23        0.00      3.24 o 
  -6  -1   5        0.08        6.49      5.68 o 
  -5  -1   5        0.11        1.62      1.62 o 
  -4  -1   5        0.09       -0.93      2.23 o 
  -3  -1   5        0.73        0.59      1.77 o 
  -2  -1   5        0.03       -0.23      1.40 o 
  -1  -1   5        1.36        6.81      2.70 o 
   0  -1   5        0.85        0.15      1.61 o 
   1  -1   5        0.70        0.81      1.15 o 
   2  -1   5        0.87        1.50      0.85 o 
   3  -1   5        0.06        0.00      1.23 o 
   4  -1   5        0.09       -1.15      1.15 o 
   5  -1   5        0.33       -0.32      1.08 o 
   6  -1   5        0.36       -2.43      3.44 o 
   7  -1   5        0.00       -2.29      2.29 o 
   8  -1   5        0.50        2.70      2.90 o 
   9  -1   5        0.18        4.26      5.68 o 
  10  -1   5        1.10       91.70    179.25 o 
  11  -1   5        0.02       -4.87      6.49 o 
  12  -1   5        1.42       11.36      6.49 o 
 -13   0   5       25.78       42.18      8.03 o 
 -12   0   5        0.02       -3.24      3.71 o 
 -11   0   5        8.33       15.34      6.23 o 
 -10   0   5        0.04        0.00      3.24 o 
  -9   0   5      519.22      475.02     28.09 o 
  -8   0   5        0.39        3.24      3.44 o 
  -7   0   5      634.22      613.43     51.91 o 
  -6   0   5        0.07       -2.29      2.29 o 
  -5   0   5      421.83      418.15     18.90 o 
  -4   0   5        0.80        0.81      1.72 o 
  -3   0   5     2916.27     2695.80     31.73 o 
  -2   0   5        0.21        0.54      0.94 o 
  -1   0   5   156797.77   160146.58   2045.56 o 
   0   0   5        0.09        2.43      2.29 o 
   1   0   5      146.17      299.40      6.52 o 
   2   0   5        1.60        3.79      1.35 o 
   3   0   5       35.56       54.10      4.94 o 
   4   0   5        0.27        1.95      1.08 o 
   5   0   5      420.72      300.53     18.35 o 
   6   0   5        0.27        2.92      1.57 o 
   7   0   5     1373.27     1289.00     56.78 o 
   8   0   5        0.13        4.87      2.70 o 
   9   0   5     1722.41     1662.23    151.67 o 
  10   0   5        0.15        0.00      4.87 o 
  11   0   5        1.01        5.10      4.06 o 
 -13   1   5        0.19       -2.08      2.08 o 
 -12   1   5        0.25       -5.07      5.07 o 
 -11   1   5        1.95        4.87      6.49 o 
 -10   1   5        0.10       -3.89      3.89 o 
  -9   1   5        0.02        1.08      6.49 o 
  -8   1   5        0.10        1.30      2.70 o 
  -7   1   5        3.51       30.56      7.39 o 
  -6   1   5        0.32       -2.16      2.90 o 
  -5   1   5        0.48        1.95      2.70 o 
  -4   1   5        0.42       -1.62      1.62 o 
  -3   1   5        0.15        0.00      1.15 o 
  -2   1   5        5.28        0.93      3.12 o 
  -1   1   5        0.18       12.98      3.24 o 
   0   1   5        0.02        0.81      2.43 o 
   1   1   5        0.84        0.00      1.15 o 
   2   1   5        0.95        0.23      0.90 o 
   3   1   5        1.34        2.43      1.32 o 
   4   1   5        0.24        2.43      4.06 o 
   5   1   5        0.66        1.62      1.45 o 
   6   1   5        0.06       -1.62      2.90 o 
   7   1   5        0.26        2.43      2.29 o 
   8   1   5        0.18       42.14     80.30 o 
   9   1   5        1.27      269.11    334.98 o 
  10   1   5        0.89       -4.06      4.59 o 
  11   1   5        1.09        0.65      3.24 o 
 -13   2   5      248.72      260.34     21.20 o 
 -12   2   5       39.52       56.78     14.60 o 
 -11   2   5      175.45      168.71     27.58 o 
 -10   2   5     1373.05     1447.01     53.33 o 
  -9   2   5        0.04        0.32      2.70 o 
  -8   2   5     1138.55     1098.96     40.71 o 
  -7   2   5      383.16      375.51     17.36 o 
  -6   2   5     2929.53     2764.06     41.62 o 
  -5   2   5     1871.76     1854.32     35.59 o 
  -4   2   5      816.77      739.20     16.56 o 
  -3   2   5     7508.98     7540.97     73.00 o 
  -2   2   5     1165.19     1167.40     19.63 o 
  -1   2   5     2508.26     2480.31     42.18 o 
   0   2   5    34318.30    37601.04    153.83 o 
   1   2   5     3186.20     3828.91     41.16 o 
   2   2   5     1708.79     2309.15     35.46 o 
   3   2   5     2087.39     2567.86     41.69 o 
   4   2   5      633.81      691.31     55.97 o 
   5   2   5      482.27      465.30     30.01 o 
   6   2   5      202.97      184.93     22.71 o 
   7   2   5       19.63      109.13     68.13 o 
   8   2   5      213.96      230.35     30.82 o 
   9   2   5      156.70      173.76     18.90 o 
  10   2   5       62.95       69.18     10.32 o 
 -13   3   5        0.00        0.00      3.24 o 
 -12   3   5        0.02       -8.11      8.11 o 
 -11   3   5        0.83       -2.60      7.30 o 
 -10   3   5        1.48       -1.62      8.11 o 
  -9   3   5        0.11        0.00      5.68 o 
  -8   3   5        1.62       -1.62      3.44 o 
  -7   3   5        0.08        0.00      1.87 o 
  -6   3   5        0.61        0.41      2.08 o 
  -5   3   5        1.77        0.54      4.06 o 
  -4   3   5        0.54       -1.62      3.24 o 
  -3   3   5        2.57        1.22      1.43 o 
  -2   3   5        0.75        0.00      1.15 o 
  -1   3   5        2.18        1.62      1.62 o 
   0   3   5        1.25        1.30      1.08 o 
   1   3   5        1.81        1.08      1.33 o 
   2   3   5        1.34        0.54      1.45 o 
   3   3   5        0.00       -1.62      2.29 o 
   4   3   5        0.01       -3.04      3.04 o 
   5   3   5        0.40        0.00      3.24 o 
   6   3   5        0.96        0.00      1.62 o 
   7   3   5        0.01        3.94      4.06 o 
   8   3   5        0.03        5.27      4.06 o 
   9   3   5        0.08       -1.62      6.49 o 
  10   3   5        0.51        0.97      2.70 o 
 -13   4   5      119.70      167.08     24.33 o 
 -12   4   5      690.47      885.71     60.02 o 
 -11   4   5       29.65       15.93      6.23 o 
 -10   4   5      132.62      164.84     15.28 o 
  -9   4   5      287.43      222.24     27.58 o 
  -8   4   5     1482.57     1458.34     69.75 o 
  -7   4   5     6132.48     5932.30    131.40 o 
  -6   4   5     8314.75     8092.66     90.00 o 
  -5   4   5      541.42      576.09     21.82 o 
  -4   4   5       39.07       35.57      5.07 o 
  -3   4   5      924.52     1065.88     23.99 o 
  -2   4   5     3797.10     3829.13     68.13 o 
  -1   4   5      111.93      115.17     12.98 o 
   0   4   5      532.05      593.92     27.58 o 
   1   4   5      445.45      454.21     27.58 o 
   2   4   5        9.85       16.22      6.49 o 
   3   4   5       11.44       19.47      6.49 o 
   4   4   5      625.80      618.85     30.25 o 
   5   4   5        9.12       16.22      8.11 o 
   6   4   5       23.36       20.32      5.92 o 
   7   4   5      188.06      186.79     20.05 o 
   8   4   5      114.37      110.48     14.78 o 
   9   4   5      229.73      215.86     18.90 o 
 -13   5   5        0.29       -1.62      3.24 o 
 -12   5   5        0.51        1.62      5.74 o 
 -11   5   5        0.08       -2.09      3.89 o 
 -10   5   5        0.57        0.81      3.34 o 
  -9   5   5        0.21        4.87      6.49 o 
  -8   5   5        0.90        0.00      4.87 o 
  -7   5   5        0.80       -1.62      3.24 o 
  -6   5   5        0.08       -6.49      6.49 o 
  -5   5   5        0.64        0.00      3.24 o 
  -4   5   5        0.19        0.00      3.24 o 
  -3   5   5        1.40        2.43      1.62 o 
  -2   5   5        0.81        0.00      1.45 o 
  -1   5   5        1.89       -1.62      3.24 o 
   0   5   5        1.18       -3.24      3.24 o 
   1   5   5        0.83       -3.24      3.24 o 
   2   5   5        0.90       -3.24      3.24 o 
   3   5   5        3.59        3.24      4.87 o 
   4   5   5        0.03       -3.24      3.44 o 
   5   5   5        0.14       -4.15      4.15 o 
   6   5   5        2.64        2.16      4.08 o 
   7   5   5        0.36       -1.30      2.70 o 
   8   5   5        0.12       -6.49      6.49 o 
   9   5   5        0.34        1.62      4.87 o 
 -13   6   5        0.52        3.24      3.24 o 
 -12   6   5        4.62        0.00      4.87 o 
 -11   6   5       10.66       11.15      4.15 o 
 -10   6   5      212.00      222.66     21.79 o 
  -9   6   5       78.86       81.85     12.00 o 
  -8   6   5       31.16       47.04     12.98 o 
  -7   6   5     1615.35     1677.33     74.62 o 
  -6   6   5     2982.06     3151.89     98.95 o 
  -5   6   5        2.10        0.00      3.24 o 
  -4   6   5     3439.98     3734.96    163.03 o 
  -3   6   5      983.56     1147.46     34.63 o 
  -2   6   5       55.34       85.98     14.60 o 
  -1   6   5       13.24       11.36      6.49 o 
   0   6   5        1.54        1.62      3.24 o 
   1   6   5      285.34      228.73     24.33 o 
   2   6   5       36.60       30.82      9.73 o 
   3   6   5       38.89       27.58      9.73 o 
   4   6   5        2.82        2.11      4.32 o 
   5   6   5        0.83       -2.56      2.56 o 
   6   6   5      151.87      133.83     16.06 o 
   7   6   5       39.14       51.62      9.70 o 
   8   6   5        0.01        6.49      6.49 o 
 -13   7   5        1.58        0.00      6.49 o 
 -12   7   5        0.03        0.00      4.87 o 
 -11   7   5        0.73        1.08      3.75 o 
 -10   7   5        0.56        1.62      2.70 o 
  -9   7   5        0.23        1.82      4.54 o 
  -8   7   5        0.01       -1.62      4.59 o 
  -7   7   5        0.33       -1.62      3.24 o 
  -6   7   5        2.20        3.24      1.62 o 
  -5   7   5        0.36        0.00      3.24 o 
  -4   7   5        2.23        0.00      3.24 o 
  -3   7   5        0.00        0.00      1.15 o 
  -2   7   5        1.08        3.24      3.24 o 
  -1   7   5        0.03        0.00      4.87 o 
   0   7   5        0.02        0.00      4.87 o 
   1   7   5        1.09        1.62      3.24 o 
   2   7   5        0.13        0.00      3.24 o 
   3   7   5        0.11       -3.04      4.17 o 
   4   7   5        0.01       -3.51      3.51 o 
   5   7   5        0.01       -4.17      4.17 o 
   6   7   5        0.71        2.16      3.24 o 
   7   7   5        0.41       -1.62      4.87 o 
 -13   8   5      111.21      133.02     19.47 o 
 -12   8   5        5.67       12.98      8.11 o 
 -11   8   5       43.96       35.42      8.55 o 
 -10   8   5      428.49      463.92     30.25 o 
  -9   8   5      213.77      199.79     15.59 o 
  -8   8   5      347.21      301.60     19.62 o 
  -7   8   5      182.37      170.39     17.21 o 
  -6   8   5       50.79       50.29     12.98 o 
  -5   8   5       20.01       16.22      6.49 o 
  -4   8   5      396.86      379.59     34.07 o 
  -3   8   5      318.33      327.68     30.82 o 
  -2   8   5     1097.98     1099.84     56.78 o 
  -1   8   5       76.49       82.73     16.22 o 
   0   8   5      814.75      760.80     48.67 o 
   1   8   5       41.02       31.61      5.88 o 
   2   8   5       36.62       48.72     10.32 o 
   3   8   5     1692.19     1783.84     62.51 o 
   4   8   5      582.25      533.78     34.41 o 
   5   8   5        0.24        3.57      2.70 o 
   6   8   5      137.33      112.00     13.62 o 
 -12   9   5        0.03       -3.24      3.24 o 
 -11   9   5        1.88        1.62      8.11 o 
 -10   9   5        0.10       -3.24      4.87 o 
  -9   9   5        0.16       -6.49      6.49 o 
  -8   9   5        1.15        2.92      3.34 o 
  -7   9   5        0.11        1.62      4.87 o 
  -6   9   5        0.32       -3.24      3.24 o 
  -5   9   5        0.33       -3.24      3.24 o 
  -4   9   5        0.10        2.55      4.87 o 
  -3   9   5        0.26       -4.87      4.87 o 
  -2   9   5        0.09        0.00      1.87 o 
  -1   9   5        0.60        3.24      4.87 o 
   0   9   5        0.37        6.49      4.87 o 
   1   9   5        0.03       -3.24      6.49 o 
   2   9   5        0.34        3.24      3.24 o 
   3   9   5        0.00        4.87      4.87 o 
   4   9   5        1.05       -1.62      3.24 o 
   5   9   5        0.08       -1.62      4.87 o 
 -11  10   5        2.67        0.00      4.87 o 
 -10  10   5       18.26       37.31     11.36 o 
  -9  10   5       52.36       40.55     12.98 o 
  -8  10   5      240.45      247.36     18.68 o 
  -7  10   5      940.22      923.02     61.64 o 
  -6  10   5      678.39      697.54     51.91 o 
  -5  10   5      316.47      275.77     32.44 o 
  -4  10   5        9.95       12.62      5.07 o 
  -3  10   5      145.39      147.08     15.94 o 
  -2  10   5      164.72      165.64     14.53 o 
  -1  10   5     1948.85     2006.63     97.33 o 
   0  10   5      123.33      115.17     24.33 o 
   1  10   5      131.07      149.24     27.58 o 
   2  10   5      110.08      113.55     22.71 o 
   3  10   5       68.43      110.31     21.09 o 
   4  10   5       81.90      103.82     19.47 o 
 -11  11   5        0.17        1.62      4.06 o 
 -10  11   5        0.97        9.73      4.87 o 
  -9  11   5        0.08        1.62      2.29 o 
  -8  11   5        0.00       -1.00      2.49 o 
  -7  11   5        0.28       -2.70      2.70 o 
  -6  11   5        0.01       -1.62      4.87 o 
  -5  11   5        0.01       -1.62      1.62 o 
  -4  11   5        0.17       -6.49      6.49 o 
  -3  11   5        0.13       -0.65      2.70 o 
  -2  11   5        0.13       -2.70      2.70 o 
  -1  11   5        0.37        0.00      6.49 o 
   0  11   5        0.34        4.87      6.49 o 
   1  11   5        0.18       -3.24      3.24 o 
   2  11   5        0.25        3.24      6.49 o 
   3  11   5        0.07       -0.81      2.43 o 
  -9  12   5      185.29      220.99     19.47 o 
  -8  12   5        0.28       -1.62      2.29 o 
  -7  12   5      105.91       95.15     13.62 o 
  -6  12   5        2.85        8.11      6.49 o 
  -5  12   5      514.46      527.21     42.18 o 
  -4  12   5       57.30       63.26     14.60 o 
  -3  12   5      431.65      465.05     26.38 o 
  -2  12   5     1093.08     1106.32     60.02 o 
  -1  12   5      121.04      105.44     17.84 o 
   0  12   5       46.07       45.42     11.36 o 
   1  12   5      147.47      163.84     21.09 o 
  -7  13   5        0.04       -3.24      6.49 o 
  -6  13   5        0.47       -2.70      3.24 o 
  -5  13   5        0.01       -3.24      3.24 o 
  -4  13   5        0.00        0.00      3.24 o 
  -3  13   5        0.02        9.73      4.87 o 
  -2  13   5        0.46        6.49      3.24 o 
   1 -14   6       13.51       11.36      4.87 o 
   2 -14   6       10.47       21.09      6.49 o 
   3 -14   6      275.95      337.41     29.20 o 
   4 -14   6       62.04       53.58      8.03 o 
   5 -14   6       65.56       62.55      8.03 o 
  -2 -13   6        0.07       -3.24      3.24 o 
  -1 -13   6        0.28        0.00      3.24 o 
   0 -13   6        1.40       -8.11      8.11 o 
   1 -13   6        0.02        0.00      3.24 o 
   2 -13   6        0.30        0.32      2.70 o 
   3 -13   6        0.06        0.65      3.24 o 
   4 -13   6        0.01       -1.08      5.68 o 
   5 -13   6        0.10       -1.45      1.45 o 
   6 -13   6        0.14        0.41      1.54 o 
   7 -13   6        0.21       -3.24      3.24 o 
   8 -13   6        0.01       -3.24      3.24 o 
  -4 -12   6       18.67       22.71      6.49 o 
  -3 -12   6       29.00       19.47      6.49 o 
  -2 -12   6       59.43       55.15     12.98 o 
  -1 -12   6       29.92       51.91     12.98 o 
   0 -12   6       26.66       22.71      9.73 o 
   1 -12   6      151.58      142.81     14.78 o 
   2 -12   6      164.86      176.19     17.21 o 
   3 -12   6       25.67       21.90      5.74 o 
   4 -12   6       11.50       13.16      5.68 o 
   5 -12   6      141.49      151.72     16.06 o 
   6 -12   6        6.46        2.70      2.90 o 
   7 -12   6      475.11      566.14     43.80 o 
   8 -12   6      103.25      136.26     21.09 o 
   9 -12   6        2.41        4.54      5.68 o 
  -5 -11   6        0.27        3.57      2.70 o 
  -4 -11   6        0.02       -1.62      4.87 o 
  -3 -11   6        0.37        0.00      3.24 o 
  -2 -11   6        2.25        0.00      6.49 o 
  -1 -11   6        1.25        1.62      6.49 o 
   0 -11   6        0.33       -3.24      4.87 o 
   1 -11   6        0.01        1.62      3.24 o 
   2 -11   6        1.00        3.24      2.70 o 
   3 -11   6        0.47       -1.30      2.70 o 
   4 -11   6        0.00        0.00      4.59 o 
   5 -11   6        0.75        1.62      2.90 o 
   6 -11   6        0.31        3.24      3.24 o 
   7 -11   6        1.46        3.24      8.11 o 
   8 -11   6        1.19       11.36      9.73 o 
   9 -11   6        0.00        1.62      3.24 o 
  10 -11   6        0.27        2.64      2.15 o 
  -7 -10   6        1.30        2.16      1.62 o 
  -6 -10   6       21.73       18.89      7.30 o 
  -5 -10   6       37.35       49.50      8.96 o 
  -4 -10   6      229.60      219.14     20.55 o 
  -3 -10   6     1316.93     1320.45     71.38 o 
  -2 -10   6       94.92       68.75     11.47 o 
  -1 -10   6       43.53       40.40      8.55 o 
   0 -10   6      293.10      291.28     18.30 o 
   1 -10   6      314.13      350.51     24.09 o 
   2 -10   6        0.85        1.39      3.89 o 
   3 -10   6      371.34      371.52     25.16 o 
   4 -10   6        8.77        7.30      3.44 o 
   5 -10   6      374.11      361.75     35.69 o 
   6 -10   6     3506.00     3661.25    116.80 o 
   7 -10   6      436.04      402.30     38.93 o 
   8 -10   6      280.66      304.97     34.07 o 
   9 -10   6        6.66        9.73      8.11 o 
  10 -10   6       20.96       15.72      4.87 o 
  -8  -9   6        0.01        0.46      3.89 o 
  -7  -9   6        0.03       -8.11      8.11 o 
  -6  -9   6        0.13        4.87      4.87 o 
  -5  -9   6        0.04       -3.24      3.89 o 
  -4  -9   6        0.27        1.62      2.90 o 
  -3  -9   6        0.38       -3.24      4.87 o 
  -2  -9   6        0.36        0.54      1.45 o 
  -1  -9   6        0.00       -4.87      4.87 o 
   0  -9   6        0.43        1.62      3.24 o 
   1  -9   6        0.04       -1.95      2.70 o 
   2  -9   6        0.02        0.00      1.62 o 
   3  -9   6        0.55        1.62      3.24 o 
   4  -9   6        0.32        3.24      4.87 o 
   5  -9   6        0.00        3.24      4.87 o 
   6  -9   6        0.06        4.87      3.24 o 
   7  -9   6        1.03       -1.62      4.87 o 
   8  -9   6        0.36        9.73      6.49 o 
   9  -9   6        2.23        4.06      2.29 o 
  10  -9   6        2.90        1.62      6.49 o 
  11  -9   6        0.56       -3.24      3.24 o 
  -9  -8   6       51.33       56.78     12.98 o 
  -8  -8   6        1.71        6.03      4.87 o 
  -7  -8   6       60.33       68.11     12.62 o 
  -6  -8   6      131.04      125.27     15.94 o 
  -5  -8   6        9.20       10.54      5.74 o 
  -4  -8   6      172.83      155.84     17.09 o 
  -3  -8   6        0.64        4.22      2.70 o 
  -2  -8   6       15.96       21.09      9.73 o 
  -1  -8   6        4.14        7.42      3.89 o 
   0  -8   6      661.19      707.27     47.04 o 
   1  -8   6     2445.54     2334.31     77.86 o 
   2  -8   6        3.21        3.24      3.24 o 
   3  -8   6      821.01      848.40     47.04 o 
   4  -8   6      222.08      186.55     22.71 o 
   5  -8   6       16.75       12.98      6.49 o 
   6  -8   6     1009.43     1018.73     56.78 o 
   7  -8   6     1684.16     1631.40     50.96 o 
   8  -8   6       87.31      100.96     13.15 o 
   9  -8   6       24.69       25.41      6.60 o 
  10  -8   6       63.61       54.45      9.18 o 
  11  -8   6       23.40       22.71      3.24 o 
  -9  -7   6        0.01       -4.06      5.68 o 
  -8  -7   6        0.00       -1.58      6.51 o 
  -7  -7   6        1.76       -1.62      3.89 o 
  -6  -7   6        0.61        0.23      3.89 o 
  -5  -7   6        0.02        6.49      2.90 o 
  -4  -7   6        1.19        2.43      1.62 o 
  -3  -7   6        0.14        0.65      2.43 o 
  -2  -7   6        0.56        1.62      6.49 o 
  -1  -7   6        1.60       -0.97      2.70 o 
   0  -7   6        1.48        4.06      1.72 o 
   1  -7   6        0.09        0.00      3.24 o 
   2  -7   6        1.60        1.62      3.24 o 
   3  -7   6        2.48       -3.24      3.24 o 
   4  -7   6        0.01       -3.24      3.24 o 
   5  -7   6        0.00        0.00      3.24 o 
   6  -7   6        0.05       -3.24      4.87 o 
   7  -7   6        0.00       -2.43      3.44 o 
   8  -7   6        0.27       -3.89      3.89 o 
   9  -7   6        0.10       -1.08      4.06 o 
  10  -7   6        0.23       -1.45      1.45 o 
  11  -7   6        1.02        0.00      3.24 o 
  12  -7   6        0.67      188.37    124.10 o 
 -10  -6   6      182.79      184.63     17.53 o 
  -9  -6   6      435.24      458.60     30.91 o 
  -8  -6   6       55.56       38.93     10.13 o 
  -7  -6   6      743.66      836.33     43.54 o 
  -6  -6   6       79.14       69.27      9.77 o 
  -5  -6   6        1.63        6.49      6.49 o 
  -4  -6   6      375.09      370.19     24.01 o 
  -3  -6   6      249.60      311.46     29.20 o 
  -2  -6   6        2.60        0.00      3.24 o 
  -1  -6   6     2866.23     3038.36     56.35 o 
   0  -6   6      733.56      668.61     20.43 o 
   1  -6   6      233.16      290.50     15.45 o 
   2  -6   6     1788.02     1701.52     39.56 o 
   3  -6   6      201.08      237.26     17.03 o 
   4  -6   6      755.83      762.42     40.55 o 
   5  -6   6      240.38      189.79     22.71 o 
   6  -6   6      135.69      131.40     19.47 o 
   7  -6   6      182.30      196.28     24.33 o 
   8  -6   6      143.45      149.35     15.94 o 
   9  -6   6      341.42      326.41     23.33 o 
  10  -6   6      585.99      533.70     38.93 o 
  11  -6   6       94.07       89.22     14.60 o 
  12  -6   6       18.39      243.53    137.07 o 
 -11  -5   6        0.30       -3.51      3.51 o 
 -10  -5   6        1.80        4.54      2.70 o 
  -9  -5   6        0.01       -3.89      3.89 o 
  -8  -5   6        0.21        0.36      6.49 o 
  -7  -5   6        1.11       -2.43      4.17 o 
  -6  -5   6        0.15        3.24      3.24 o 
  -5  -5   6        1.63        4.87      4.87 o 
  -4  -5   6        0.56       -2.60      2.70 o 
  -3  -5   6        1.28       -4.87      6.49 o 
  -2  -5   6        0.67        4.87      4.87 o 
  -1  -5   6        1.24       -0.81      1.62 o 
   0  -5   6        0.44        0.00      0.81 o 
   1  -5   6        0.26       -0.81      1.15 o 
   2  -5   6        0.23        0.00      1.62 o 
   3  -5   6        0.81       -0.81      1.72 o 
   4  -5   6        0.13        1.22      2.43 o 
   5  -5   6        0.26       -1.62      3.24 o 
   6  -5   6        0.46        1.62      1.62 o 
   7  -5   6        1.79       -6.49      6.49 o 
   8  -5   6        0.08       -0.54      3.24 o 
   9  -5   6        0.10       -4.87      4.87 o 
  10  -5   6        0.81        3.24      3.24 o 
  11  -5   6        0.35        2.27     12.98 o 
  12  -5   6        0.90        7.42      7.30 o 
 -11  -4   6       47.34       49.33      9.70 o 
 -10  -4   6      866.17      963.42     46.44 o 
  -9  -4   6        6.06        6.49      2.90 o 
  -8  -4   6      485.15      389.32     29.23 o 
  -7  -4   6        0.18       -1.62      8.11 o 
  -6  -4   6       52.85       42.18     11.36 o 
  -5  -4   6     1579.93     1593.95     46.65 o 
  -4  -4   6     4456.71     4494.73     73.30 o 
  -3  -4   6     1641.67     1919.03     63.26 o 
  -2  -4   6       47.86       19.47      6.49 o 
  -1  -4   6      242.46      259.94     10.43 o 
   0  -4   6     1445.12     1268.93     22.14 o 
   1  -4   6      150.21      151.72      7.79 o 
   2  -4   6     2681.89     2598.17     34.63 o 
   3  -4   6     2343.83     2667.75     38.06 o 
   4  -4   6      171.96      182.50     13.76 o 
   5  -4   6     3536.16     3788.41     66.50 o 
   6  -4   6     1097.48     1142.01     55.15 o 
   7  -4   6       92.86       98.95     17.84 o 
   8  -4   6      219.87      201.75     17.75 o 
   9  -4   6      348.58      322.81     32.44 o 
  10  -4   6       37.58       60.02     12.98 o 
  11  -4   6      150.31      231.63     46.23 o 
  12  -4   6      171.45      231.97     24.33 o 
 -12  -3   6        0.02       -3.71      3.89 o 
 -11  -3   6        0.08        2.03     10.54 o 
 -10  -3   6        0.85        0.81      5.74 o 
  -9  -3   6        0.11        3.24      3.06 o 
  -8  -3   6        0.10        0.46      2.36 o 
  -7  -3   6        2.93        0.00      4.87 o 
  -6  -3   6        0.12       -6.49      6.49 o 
  -5  -3   6        2.81       -1.08      3.24 o 
  -4  -3   6        1.15        0.81      2.43 o 
  -3  -3   6        0.01       -1.39      1.39 o 
  -2  -3   6        0.08       -0.59      1.39 o 
  -1  -3   6        1.61        1.62      1.08 o 
   0  -3   6        0.14       -1.22      2.01 o 
   1  -3   6        0.00       -0.65      1.08 o 
   2  -3   6        0.67        0.65      1.08 o 
   3  -3   6        0.02       -1.45      1.45 o 
   4  -3   6        0.01       -2.70      2.70 o 
   5  -3   6        0.39        0.00      2.29 o 
   6  -3   6        0.07       -3.24      4.87 o 
   7  -3   6        0.42       -4.87      4.87 o 
   8  -3   6        0.10       -2.43      2.43 o 
   9  -3   6        5.07        4.87      6.49 o 
  10  -3   6        0.71       11.36      6.49 o 
  12  -3   6        0.28        6.49      4.87 o 
 -12  -2   6      234.60      273.19     22.35 o 
 -11  -2   6       43.20       48.16     10.13 o 
 -10  -2   6      169.84      163.22     15.59 o 
  -9  -2   6     1457.81     1468.29     64.89 o 
  -8  -2   6        1.11        3.24      2.29 o 
  -7  -2   6     1103.78     1098.21     60.02 o 
  -6  -2   6      365.88      418.44     27.58 o 
  -5  -2   6     2931.00     2955.55     56.56 o 
  -4  -2   6     1867.15     1992.86     40.22 o 
  -3  -2   6      804.27      811.83     19.18 o 
  -2  -2   6     7434.67     7660.78     66.95 o 
  -1  -2   6     1189.92     1150.12     21.09 o 
   0  -2   6     2428.62     2551.50     26.92 o 
   1  -2   6    34514.24    37308.85    520.96 o 
   2  -2   6     3103.20     3291.79     36.13 o 
   3  -2   6     1769.05     2042.32     40.10 o 
   4  -2   6     2173.17     2404.57     37.99 o 
   5  -2   6      654.25      672.92     22.11 o 
   6  -2   6      445.14      448.95     25.16 o 
   7  -2   6      229.75      199.37     17.75 o 
   8  -2   6       23.86       15.25      5.40 o 
   9  -2   6      210.44      197.91     24.33 o 
  10  -2   6      160.47      249.82     29.20 o 
  11  -2   6       55.46      512.47    381.21 o 
 -13  -1   6        0.32        3.24      4.87 o 
 -12  -1   6        0.01       -0.81      4.59 o 
 -11  -1   6        0.76        1.30      2.70 o 
 -10  -1   6        0.27       -4.33      4.35 o 
  -9  -1   6        0.39       -0.41      2.96 o 
  -8  -1   6        0.14       -1.62      2.70 o 
  -7  -1   6        0.00       -4.87      4.87 o 
  -6  -1   6        1.61        2.27      4.87 o 
  -5  -1   6        0.86       -1.30      1.61 o 
  -4  -1   6        0.30       -0.32      1.23 o 
  -3  -1   6        0.00       -0.15      1.07 o 
  -2  -1   6        0.16        1.62      1.08 o 
  -1  -1   6        2.43        4.87      1.53 o 
   0  -1   6        0.27        2.09      1.27 o 
   1  -1   6        0.75        1.08      1.27 o 
   2  -1   6        0.86       -1.40      1.40 o 
   3  -1   6        1.46        0.61      2.15 o 
   4  -1   6        0.00       -0.70      1.75 o 
   5  -1   6        0.08       -2.03      2.39 o 
   6  -1   6        0.75        1.30      2.70 o 
   7  -1   6        0.07       -2.60      3.24 o 
   8  -1   6        0.31       -1.62      4.87 o 
   9  -1   6        0.04        8.11      8.11 o 
  10  -1   6        0.50      403.92     38.93 o 
  11  -1   6        0.03        4.87      6.49 o 
 -13   0   6        0.02       -0.54      3.24 o 
 -12   0   6       93.09       77.69     12.00 o 
 -11   0   6        0.05       -0.93      3.01 o 
 -10   0   6     1248.89     1114.43     68.13 o 
  -9   0   6        0.69        1.62      1.54 o 
  -8   0   6        9.75       22.94      5.40 o 
  -7   0   6        0.35        0.41      2.43 o 
  -6   0   6      227.24      249.77     16.06 o 
  -5   0   6        0.62       -2.29      2.29 o 
  -4   0   6     1547.60     1644.09     28.27 o 
  -3   0   6        0.37        1.08      0.94 o 
  -2   0   6     8971.88     8225.16     56.72 o 
  -1   0   6        0.05        0.00      2.43 o 
   0   0   6     1509.99     2115.32     32.12 o 
   1   0   6        1.57        2.50      0.80 o 
   2   0   6     5081.65     6781.95    103.49 o 
   3   0   6        0.04        0.97      1.08 o 
   4   0   6     2597.77     2881.62     40.15 o 
   5   0   6        2.03       -2.70      4.06 o 
   6   0   6     1218.32     1198.81     52.72 o 
   7   0   6        0.06        3.24      4.87 o 
   8   0   6     3745.99     2751.21     89.22 o 
   9   0   6        0.00       87.05    107.06 o 
  10   0   6       58.28       56.84     10.85 o 
  11   0   6        0.01        4.87      3.24 o 
 -13   1   6        0.18        1.46      3.34 o 
 -12   1   6        0.73        1.82      4.17 o 
 -11   1   6        0.72       -6.49      8.11 o 
 -10   1   6        0.09       -6.49      8.11 o 
  -9   1   6        1.16        1.62      2.90 o 
  -8   1   6        0.00       -0.65      4.87 o 
  -7   1   6        0.00       -2.27      2.70 o 
  -6   1   6        0.55        0.54      1.62 o 
  -5   1   6        0.29        0.65      3.24 o 
  -4   1   6        0.61       -0.93      1.31 o 
  -3   1   6        1.72        1.62      1.62 o 
  -2   1   6        0.10        1.62      1.62 o 
  -1   1   6        0.43       -0.81      2.43 o 
   0   1   6        0.30       -1.02      1.02 o 
   1   1   6        0.66        1.39      0.94 o 
   2   1   6        0.07        0.54      0.94 o 
   3   1   6        1.05        0.00      1.45 o 
   4   1   6        1.12       -0.81      2.43 o 
   5   1   6        0.00       -1.45      1.45 o 
   6   1   6        0.69        4.87      4.87 o 
   7   1   6        0.03        0.23      3.89 o 
   8   1   6        0.30       55.08     86.79 o 
   9   1   6        0.01        0.90      6.49 o 
  10   1   6        0.93       -1.30      2.70 o 
  11   1   6        0.60       -6.49      6.49 o 
 -13   2   6      130.39      140.84     17.84 o 
 -12   2   6       32.89       25.95     11.36 o 
 -11   2   6      166.57      144.37     24.33 o 
 -10   2   6      128.34      110.90     14.91 o 
  -9   2   6      329.25      303.96     22.35 o 
  -8   2   6       29.53       26.20      6.23 o 
  -7   2   6     3395.69     3360.61    217.37 o 
  -6   2   6      773.39      721.00     27.67 o 
  -5   2   6      829.25      831.31     27.24 o 
  -4   2   6     1150.32     1191.64     28.06 o 
  -3   2   6     1003.65      845.11     20.86 o 
  -2   2   6     8266.52     8501.82     95.71 o 
  -1   2   6       16.25       12.09      1.87 o 
   0   2   6     4542.19     5524.17     47.51 o 
   1   2   6     2638.52     3267.18    106.25 o 
   2   2   6      447.24      537.30     24.94 o 
   3   2   6     1652.86     1922.25     44.34 o 
   4   2   6     4891.97     5199.07    116.80 o 
   5   2   6      175.79      146.00     21.09 o 
   6   2   6        7.83        9.73      4.87 o 
   7   2   6       61.42       61.95      8.94 o 
   8   2   6      588.69      590.16     35.50 o 
   9   2   6       40.70       34.07      9.18 o 
  10   2   6      263.43      274.96     20.65 o 
 -13   3   6        0.04        6.49      4.87 o 
 -12   3   6        0.04       -3.24      3.24 o 
 -11   3   6        0.10       -4.87      6.49 o 
 -10   3   6        0.42        1.62      3.44 o 
  -9   3   6        0.23        2.84      4.06 o 
  -8   3   6        0.00       -2.09      8.11 o 
  -7   3   6        0.04        0.54      1.45 o 
  -6   3   6        1.27        4.87      2.90 o 
  -5   3   6        0.44        4.87      4.87 o 
  -4   3   6        5.44        1.62      3.24 o 
  -3   3   6        0.15        0.00      3.24 o 
  -2   3   6        1.37        0.00      1.62 o 
  -1   3   6        0.10        0.00      1.62 o 
   0   3   6        1.07        0.18      1.30 o 
   1   3   6        0.01       -2.09      2.23 o 
   2   3   6        0.02       -1.62      1.62 o 
   3   3   6        0.11        0.00      4.06 o 
   4   3   6        0.34       -1.62      3.24 o 
   5   3   6        0.25       -1.62      1.62 o 
   6   3   6        1.01        3.24      5.07 o 
   7   3   6        0.91        8.11      4.87 o 
   8   3   6        1.07        1.08      6.49 o 
   9   3   6        0.11        7.30      4.59 o 
  10   3   6        0.13        3.57      6.49 o 
 -13   4   6      242.50      306.59     32.44 o 
 -12   4   6     1621.52     1670.84     82.73 o 
 -11   4   6      337.44      359.23     28.09 o 
 -10   4   6      744.82      759.68     39.56 o 
  -9   4   6        4.10       11.36      6.49 o 
  -8   4   6      168.88      180.06     25.95 o 
  -7   4   6     3413.12     3477.95    103.82 o 
  -6   4   6    19838.92    19375.27    228.73 o 
  -5   4   6      580.62      582.36     37.31 o 
  -4   4   6      995.19     1059.28     47.04 o 
  -3   4   6        0.07        1.62      3.24 o 
  -2   4   6    10071.95    11570.98    146.00 o 
  -1   4   6     1435.14     1727.62     51.91 o 
   0   4   6        9.69        4.87      1.62 o 
   1   4   6      803.69      890.57     40.55 o 
   2   4   6     1774.05     1988.79     64.89 o 
   3   4   6     2606.98     2832.32     84.35 o 
   4   4   6      148.33      136.26     21.09 o 
   5   4   6        0.01        6.49      4.87 o 
   6   4   6      538.57      537.13     26.00 o 
   7   4   6      168.87      143.89     17.53 o 
   8   4   6      418.86      373.50     26.31 o 
   9   4   6      118.66      137.42     13.62 o 
 -13   5   6        0.12        0.00      4.87 o 
 -12   5   6        1.14        0.00      4.87 o 
 -11   5   6        0.45       -3.01      3.01 o 
 -10   5   6        0.15       -3.24      3.71 o 
  -9   5   6        0.34       -0.32      2.75 o 
  -8   5   6        0.33        3.24      4.87 o 
  -7   5   6        0.18       -3.24      6.49 o 
  -6   5   6        0.08        0.00      4.87 o 
  -5   5   6        0.28       -1.62      6.49 o 
  -4   5   6        0.83        3.24      4.87 o 
  -3   5   6        0.08       -1.62      3.24 o 
  -2   5   6        0.16       -1.62      1.62 o 
  -1   5   6        2.01        6.49      4.87 o 
   0   5   6        0.18        1.62      3.24 o 
   1   5   6        0.02        0.00      3.24 o 
   2   5   6        0.21       -1.62      1.62 o 
   3   5   6        0.00        3.24      3.24 o 
   4   5   6        0.15       -1.62      3.24 o 
   5   5   6        0.01       -0.76      2.22 o 
   6   5   6        0.06       -3.17      3.17 o 
   7   5   6        0.33       -2.43      4.17 o 
   8   5   6        1.40        1.62      4.87 o 
 -13   6   6        6.09        9.73      6.49 o 
 -12   6   6        0.01        3.24      4.87 o 
 -11   6   6      224.88      245.77     23.49 o 
 -10   6   6      301.15      286.59     25.24 o 
  -9   6   6       35.20       19.17      6.23 o 
  -8   6   6        0.01       -3.24      6.49 o 
  -7   6   6       67.55       60.02     14.60 o 
  -6   6   6      308.59      371.48     34.07 o 
  -5   6   6      562.46      566.14     38.93 o 
  -4   6   6      404.64      571.01     38.93 o 
  -3   6   6     2755.31     2624.68     81.11 o 
  -2   6   6     1017.17      992.77     47.04 o 
  -1   6   6      875.06      788.38     43.80 o 
   0   6   6        1.29        0.00      3.24 o 
   1   6   6      393.90      330.92     29.20 o 
   2   6   6       11.83        8.11      6.49 o 
   3   6   6      384.44      405.54     35.69 o 
   4   6   6      149.16      116.52     12.78 o 
   5   6   6        0.10       -0.81      2.43 o 
   6   6   6      224.83      219.58     20.65 o 
   7   6   6       33.60       47.04     14.60 o 
   8   6   6        1.31        3.24      3.24 o 
 -13   7   6        0.12       -6.49      6.49 o 
 -12   7   6        0.01        1.62      6.49 o 
 -11   7   6        1.05        0.97      2.70 o 
 -10   7   6        1.73        0.81      3.44 o 
  -9   7   6        0.24        1.62      3.01 o 
  -8   7   6        0.63       -2.09      2.36 o 
  -7   7   6        0.03        1.62      3.24 o 
  -6   7   6        0.09        0.00      3.24 o 
  -5   7   6        1.57        3.24      1.62 o 
  -4   7   6        0.05        0.00      4.87 o 
  -3   7   6        0.07        1.62      3.24 o 
  -2   7   6        0.71        3.24      3.24 o 
  -1   7   6        0.00        3.24      3.24 o 
   0   7   6        2.59        1.62      3.24 o 
   1   7   6        0.01       -1.62      3.24 o 
   2   7   6        0.29       -0.81      2.29 o 
   3   7   6        0.02       -2.90      2.90 o 
   4   7   6        0.03       -3.01      3.01 o 
   5   7   6        0.05       -4.87      5.40 o 
   6   7   6        0.21        6.49      3.89 o 
   7   7   6        0.32        1.62      4.87 o 
 -12   8   6      114.31      162.22     24.33 o 
 -11   8   6       98.28      101.07     14.78 o 
 -10   8   6      501.60      571.01     48.67 o 
  -9   8   6        0.25       -6.49      6.49 o 
  -8   8   6       89.23       78.16     12.00 o 
  -7   8   6      413.23      374.72     37.31 o 
  -6   8   6       33.57       37.31     11.36 o 
  -5   8   6      124.77       94.09     16.22 o 
  -4   8   6     1280.75     1192.30     60.02 o 
  -3   8   6        0.00        1.62      4.87 o 
  -2   8   6        4.36        3.24      3.24 o 
  -1   8   6        0.31        6.49      6.49 o 
   0   8   6       82.61       79.78     11.68 o 
   1   8   6      922.66      890.57     61.64 o 
   2   8   6      564.75      525.61     34.41 o 
   3   8   6      600.96      548.28     34.97 o 
   4   8   6       43.46       25.08      7.39 o 
   5   8   6      229.74      230.35     29.20 o 
   6   8   6        1.84        1.62      4.87 o 
 -12   9   6        0.17       -3.24      6.49 o 
 -11   9   6        1.79        1.62      4.87 o 
 -10   9   6        0.66       -1.62      3.24 o 
  -9   9   6        0.00       -2.90      2.90 o 
  -8   9   6        0.18        4.50      3.15 o 
  -7   9   6        1.81       -6.49      8.11 o 
  -6   9   6        0.52       -1.62      6.49 o 
  -5   9   6        0.46        1.62      3.24 o 
  -4   9   6        0.20       -3.44      3.44 o 
  -3   9   6        4.30        5.33      3.89 o 
  -2   9   6        0.07        2.23      7.30 o 
  -1   9   6        0.18       -3.24      6.49 o 
   0   9   6        1.18       -1.62      6.49 o 
   1   9   6        0.00       -1.62      3.24 o 
   2   9   6        0.68       -1.62      6.49 o 
   3   9   6        0.31       -6.49      6.49 o 
   4   9   6        0.28        1.08      1.45 o 
   5   9   6        1.64        0.00      4.87 o 
 -11  10   6       32.16       26.51      6.23 o 
 -10  10   6        1.64        8.11      4.87 o 
  -9  10   6        2.25       -1.62      2.90 o 
  -8  10   6       37.13       19.79      5.40 o 
  -7  10   6       17.27       14.60      8.11 o 
  -6  10   6      206.14      191.42     27.58 o 
  -5  10   6       69.78       61.64     14.60 o 
  -4  10   6      149.20      137.99     15.94 o 
  -3  10   6       37.12       30.70      7.39 o 
  -2  10   6      144.99      126.53     22.71 o 
  -1  10   6      305.97      312.03     25.79 o 
   0  10   6     3409.58     3609.34    128.15 o 
   1  10   6      647.75      699.16     55.15 o 
   2  10   6      262.73      277.39     34.07 o 
   3  10   6       23.88       21.09      8.11 o 
   4  10   6        2.10        2.23      7.30 o 
 -10  11   6        0.66        3.24      3.24 o 
  -9  11   6        0.43       -1.62      2.90 o 
  -8  11   6        1.06       -2.70      2.70 o 
  -7  11   6        2.23        2.09      3.89 o 
  -6  11   6        1.22        3.24      4.87 o 
  -5  11   6        0.39       -3.24      3.24 o 
  -4  11   6        0.13       -0.81      2.29 o 
  -3  11   6        0.58        1.62      4.87 o 
  -2  11   6        0.52        0.00      4.87 o 
  -1  11   6        0.20        6.49      6.49 o 
   0  11   6        0.58        4.06      3.44 o 
   1  11   6        0.51       -1.80      8.92 o 
   2  11   6        0.01        0.81      2.43 o 
  -9  12   6       26.15       27.58      5.74 o 
  -8  12   6      617.37      647.25     47.04 o 
  -7  12   6        0.45        0.54      3.24 o 
  -6  12   6        3.75        6.49      4.87 o 
  -5  12   6        1.06        6.49      4.87 o 
  -4  12   6      192.54      183.11     16.60 o 
  -3  12   6      107.02      112.89     12.46 o 
  -2  12   6      287.79      295.24     30.82 o 
  -1  12   6        5.11        0.00      4.87 o 
   0  12   6      109.38      105.44     17.84 o 
  -7  13   6        0.03       -1.62      3.24 o 
  -6  13   6        0.11       -3.24      4.87 o 
  -5  13   6        0.15        0.00      3.24 o 
  -4  13   6        0.01       -1.62      3.24 o 
  -3  13   6        0.13       -1.62      3.24 o 
   1 -14   7       36.02       29.20      8.11 o 
   2 -14   7        0.01       -3.24      3.24 o 
   3 -14   7      114.62      158.97     19.47 o 
   4 -14   7      633.61      713.76     38.93 o 
   5 -14   7       99.66      118.96     10.85 o 
  -2 -13   7        1.52        8.11      4.87 o 
  -1 -13   7        0.68       -6.49      6.49 o 
   0 -13   7        0.02       -4.87      4.87 o 
   1 -13   7        0.00        2.16      2.90 o 
   2 -13   7        0.02       -1.08      1.62 o 
   3 -13   7        0.15        2.43      3.44 o 
   4 -13   7        0.30       -2.70      2.90 o 
   5 -13   7        0.58        1.62      2.90 o 
   6 -13   7        0.04       -4.87      6.49 o 
   7 -13   7        0.13        3.24      1.62 o 
  -4 -12   7        8.63        6.49      3.24 o 
  -3 -12   7      169.63      231.97     25.95 o 
  -2 -12   7       19.21       11.36      4.87 o 
  -1 -12   7       98.62      136.26     21.09 o 
   0 -12   7        3.20        1.62      3.44 o 
   1 -12   7      111.65      109.07     13.76 o 
   2 -12   7       16.48       16.94      5.07 o 
   3 -12   7      109.51      123.11     14.30 o 
   4 -12   7        0.26        2.27      2.70 o 
   5 -12   7      523.08      540.06     29.76 o 
   6 -12   7       49.08       47.04     12.98 o 
   7 -12   7      364.63      444.48     38.93 o 
   8 -12   7      423.99      507.74     38.93 o 
   9 -12   7       55.47       81.99     10.32 o 
  -5 -11   7        0.00        4.60      4.06 o 
  -4 -11   7        1.55        0.00      1.62 o 
  -3 -11   7        0.72        9.73      8.11 o 
  -2 -11   7        0.35        0.00      4.87 o 
  -1 -11   7        0.23       -3.24      3.24 o 
   0 -11   7        0.15       -2.78      3.89 o 
   1 -11   7        0.28        1.62      2.70 o 
   2 -11   7        0.34        0.00      3.44 o 
   3 -11   7        0.01        4.17      3.89 o 
   4 -11   7        0.97        0.81      7.30 o 
   5 -11   7        0.21       -3.24      4.87 o 
   6 -11   7        0.03        1.62      4.87 o 
   7 -11   7        0.63       -3.24      4.87 o 
   8 -11   7        0.59        0.00      3.24 o 
   9 -11   7        0.32        0.00      2.90 o 
  10 -11   7        0.15        1.62     11.36 o 
  -7 -10   7       53.45       64.77      8.96 o 
  -6 -10   7       17.76        9.50      3.01 o 
  -5 -10   7       10.20       17.03      5.74 o 
  -4 -10   7        8.26        1.62      3.24 o 
  -3 -10   7      200.12      204.39     29.20 o 
  -2 -10   7       47.46       89.22     17.84 o 
  -1 -10   7      543.67      557.24     25.44 o 
   0 -10   7      300.18      310.97     18.94 o 
   1 -10   7        2.95        5.68      3.44 o 
   2 -10   7      132.50      150.66     15.45 o 
   3 -10   7      162.45      146.39     15.45 o 
   4 -10   7       20.44       21.09      9.73 o 
   5 -10   7     2281.32     2243.47     90.84 o 
   6 -10   7      800.22      898.69     56.78 o 
   7 -10   7       94.90       92.15     12.86 o 
   8 -10   7      395.98      449.34     42.18 o 
   9 -10   7       73.21       75.86     11.47 o 
  10 -10   7        0.60       -1.62      3.24 o 
  -8  -9   7        2.48        5.95      6.49 o 
  -7  -9   7        2.16       -1.62      4.87 o 
  -6  -9   7        0.11        1.62      3.44 o 
  -5  -9   7        0.38       -3.01      3.01 o 
  -4  -9   7        0.22       -1.62      3.44 o 
  -3  -9   7        0.27        0.00      3.24 o 
  -2  -9   7        0.05       -3.24      4.87 o 
  -1  -9   7        0.09        0.00      3.24 o 
   0  -9   7        0.00        6.49      6.49 o 
   1  -9   7        0.09       -2.27      4.87 o 
   2  -9   7        1.91        2.43      2.29 o 
   3  -9   7        0.89       -1.62      4.06 o 
   4  -9   7        0.06        3.24      4.87 o 
   5  -9   7        0.74        4.87      3.24 o 
   6  -9   7        0.72       -1.39      3.89 o 
   7  -9   7        1.18        1.08      2.90 o 
   8  -9   7        3.89       -0.81      3.44 o 
   9  -9   7        0.01       -0.23      4.06 o 
  10  -9   7        0.00       -4.87      4.87 o 
  11  -9   7        0.19        0.00      6.49 o 
  -9  -8   7        1.07        0.00      4.87 o 
  -8  -8   7       40.35       32.44     11.36 o 
  -7  -8   7      566.87      616.08     34.18 o 
  -6  -8   7        7.80        5.95      3.12 o 
  -5  -8   7       42.42       47.04      9.18 o 
  -4  -8   7      203.68      180.43     18.35 o 
  -3  -8   7     1444.69     1302.11     67.32 o 
  -2  -8   7        8.02        3.24      4.87 o 
  -1  -8   7       22.00       21.09      6.49 o 
   0  -8   7      169.36      150.86     21.09 o 
   1  -8   7        9.78       17.20      7.30 o 
   2  -8   7     1103.37     1078.25     39.46 o 
   3  -8   7     1285.88     1382.38     44.56 o 
   4  -8   7       54.07       45.42     11.36 o 
   5  -8   7      144.72      162.22     21.09 o 
   6  -8   7      104.64      110.70     10.90 o 
   7  -8   7      504.32      506.46     29.23 o 
   8  -8   7       17.99       18.38      5.07 o 
   9  -8   7        5.16        5.41      2.90 o 
  10  -8   7        3.16        4.87      4.87 o 
  11  -8   7       75.05       79.56     10.54 o 
  -9  -7   7        0.38        1.62      3.24 o 
  -8  -7   7        0.32       -2.03      4.06 o 
  -7  -7   7        0.27        2.09      3.89 o 
  -6  -7   7        0.04        1.16      3.89 o 
  -5  -7   7        2.44        2.32      3.89 o 
  -4  -7   7        0.21       -1.62      2.70 o 
  -3  -7   7        1.08       -5.07      5.07 o 
  -2  -7   7        0.56       -3.24      3.24 o 
  -1  -7   7        0.00        3.24      3.24 o 
   0  -7   7        0.43       -0.54      3.24 o 
   1  -7   7        1.79        0.00      2.29 o 
   2  -7   7        1.87        2.16      1.45 o 
   3  -7   7        0.41        0.00      2.29 o 
   4  -7   7        0.01       -1.62      3.24 o 
   5  -7   7        0.62       -1.62      3.24 o 
   6  -7   7        0.61        1.62      3.24 o 
   7  -7   7        0.23        4.87      3.44 o 
   8  -7   7        0.58       -6.49      9.73 o 
   9  -7   7        0.22        1.62      2.90 o 
  10  -7   7        0.47       -1.22      2.43 o 
  11  -7   7        4.41       17.84      6.49 o 
 -10  -6   7       25.84       26.05      5.71 o 
  -9  -6   7       16.83       23.58      9.73 o 
  -8  -6   7        0.03       -3.24      6.49 o 
  -7  -6   7       45.36       45.29      8.96 o 
  -6  -6   7     1029.70     1013.18     44.78 o 
  -5  -6   7     1234.81     1245.83     71.38 o 
  -4  -6   7      572.18      592.61     47.04 o 
  -3  -6   7     1496.74     1649.75     69.75 o 
  -2  -6   7      260.43      279.01     27.58 o 
  -1  -6   7      693.16      767.29     43.80 o 
   0  -6   7     2692.31     2738.21     40.23 o 
   1  -6   7      450.22      406.89     16.11 o 
   2  -6   7     1181.76     1290.04     29.28 o 
   3  -6   7       33.77       27.18      5.45 o 
   4  -6   7       85.77       57.49     11.36 o 
   5  -6   7      175.68      144.37     19.47 o 
   6  -6   7       77.07       63.26     14.60 o 
   7  -6   7       85.94       80.23     12.00 o 
   8  -6   7      342.80      325.05     23.49 o 
   9  -6   7       14.49       16.94      5.07 o 
  10  -6   7      135.06      144.37     19.47 o 
  11  -6   7       73.73       90.84     14.60 o 
 -11  -5   7        0.37        2.87      3.15 o 
 -10  -5   7        0.07       -0.81      2.43 o 
  -9  -5   7        1.44       -1.08      5.07 o 
  -8  -5   7        0.18       -2.27      5.40 o 
  -7  -5   7        0.96        0.97      3.24 o 
  -6  -5   7        0.88       -1.62      6.49 o 
  -5  -5   7        0.12        2.70      8.11 o 
  -4  -5   7        1.22       -2.70      2.70 o 
  -3  -5   7        2.36       -8.11      8.11 o 
  -2  -5   7        0.05       24.33     11.36 o 
  -1  -5   7        0.41        1.62      1.08 o 
   0  -5   7        0.89        1.22      1.32 o 
   1  -5   7        1.42        1.62      1.32 o 
   2  -5   7        0.04       -0.97      1.08 o 
   3  -5   7        0.51        0.81      1.32 o 
   4  -5   7        0.66       -0.54      1.45 o 
   5  -5   7        0.25       -2.92      5.68 o 
   6  -5   7        0.06        0.00      3.24 o 
   7  -5   7        0.17       -3.24      3.24 o 
   8  -5   7        0.27       -1.62      6.49 o 
   9  -5   7        1.12        6.49      4.87 o 
  10  -5   7        0.34        3.24      3.24 o 
  11  -5   7        0.00       -3.89      3.89 o 
 -11  -4   7      123.69      177.46     17.75 o 
 -10  -4   7      724.32      839.00     42.91 o 
  -9  -4   7       35.35       21.44      7.30 o 
  -8  -4   7      160.24      153.77     18.25 o 
  -7  -4   7      298.07      249.82     32.44 o 
  -6  -4   7     1453.01     1581.62     76.24 o 
  -5  -4   7     6193.09     6824.91    140.32 o 
  -4  -4   7     8256.27     8232.88    180.87 o 
  -3  -4   7      541.64      554.78     35.69 o 
  -2  -4   7       29.77       27.58      8.11 o 
  -1  -4   7      959.67     1060.63     21.66 o 
   0  -4   7     3686.47     3528.75     37.72 o 
   1  -4   7      128.93      108.45      6.76 o 
   2  -4   7      507.15      596.52     17.15 o 
   3  -4   7      467.56      432.95     18.90 o 
   4  -4   7       15.25       22.82      5.74 o 
   5  -4   7       12.01       15.76      3.89 o 
   6  -4   7      608.79      601.83     40.55 o 
   7  -4   7        3.98        3.24      4.87 o 
   8  -4   7       27.60       25.14      6.60 o 
   9  -4   7      201.59      175.19     24.33 o 
  10  -4   7      115.01       98.95     17.84 o 
  11  -4   7      203.87      283.89     25.24 o 
 -12  -3   7        0.07        4.66     10.54 o 
 -11  -3   7        3.10       -0.61      7.30 o 
 -10  -3   7        0.01       -1.62      3.44 o 
  -9  -3   7        0.01       -2.65      2.78 o 
  -8  -3   7        0.07        1.62      3.44 o 
  -7  -3   7        0.54        0.00      3.24 o 
  -6  -3   7        1.19       -1.62      6.49 o 
  -5  -3   7        0.01       -0.81      2.29 o 
  -4  -3   7        0.04       -1.62      2.29 o 
  -3  -3   7        0.08       -1.39      1.39 o 
  -2  -3   7        0.23        2.43      2.29 o 
  -1  -3   7        0.72        1.30      1.61 o 
   0  -3   7        1.58        0.81      1.40 o 
   1  -3   7        0.78       -1.62      1.91 o 
   2  -3   7        1.13        1.95      1.08 o 
   3  -3   7        0.26       -1.08      2.04 o 
   4  -3   7        0.35       -0.54      1.87 o 
   5  -3   7        0.74        0.00      1.45 o 
   6  -3   7        0.03        1.62      3.24 o 
   7  -3   7        0.54        0.00      3.24 o 
   8  -3   7        0.70        0.00      3.24 o 
   9  -3   7        0.11        4.87      6.49 o 
  10  -3   7        0.01       -4.87      4.87 o 
  11  -3   7        0.02      152.85    199.53 o 
 -12  -2   7      134.32      128.47     15.45 o 
 -11  -2   7       33.09       28.11      8.92 o 
 -10  -2   7      153.67      156.86     15.92 o 
  -9  -2   7      117.90      108.85     14.78 o 
  -8  -2   7      346.41      309.04     22.94 o 
  -7  -2   7       34.92       38.93     11.36 o 
  -6  -2   7     3311.49     3640.55     82.88 o 
  -5  -2   7      746.60      790.04     24.31 o 
  -4  -2   7      916.93      904.18     22.19 o 
  -3  -2   7     1052.81     1236.96     25.29 o 
  -2  -2   7      942.03      904.94     24.48 o 
  -1  -2   7     8035.89     8123.05     86.60 o 
   0  -2   7       11.67       12.64      2.58 o 
   1  -2   7     4730.88     5074.48     47.76 o 
   2  -2   7     2483.25     2784.31     38.08 o 
   3  -2   7      462.49      486.29     16.11 o 
   4  -2   7     1648.62     1817.50     43.41 o 
   5  -2   7     5045.23     5234.13    145.18 o 
   6  -2   7      177.06      199.53     24.33 o 
   7  -2   7        5.08        8.11      4.87 o 
   8  -2   7       76.93       61.64     12.98 o 
   9  -2   7      562.88      501.25     38.93 o 
  10  -2   7       39.50      176.82     24.33 o 
  11  -2   7      253.16      689.16    349.58 o 
 -13  -1   7        1.08        7.42      3.89 o 
 -12  -1   7        0.17        0.46      6.49 o 
 -11  -1   7        0.85        1.62      7.30 o 
 -10  -1   7        2.87        2.32      4.06 o 
  -9  -1   7        1.26        1.22      2.08 o 
  -8  -1   7        0.03        0.23      3.89 o 
  -7  -1   7        3.17        3.24      4.87 o 
  -6  -1   7        0.16       -1.08      3.24 o 
  -5  -1   7        1.95        1.27      1.28 o 
  -4  -1   7        0.29       -0.20      0.99 o 
  -3  -1   7        0.52        0.00      1.08 o 
  -2  -1   7        0.01       -0.23      0.90 o 
  -1  -1   7        2.50        3.13      1.28 o 
   0  -1   7        0.18       -0.70      0.94 o 
   1  -1   7        1.58        0.97      0.73 o 
   2  -1   7        1.10        0.85      3.24 o 
   3  -1   7        0.52        1.22      1.32 o 
   4  -1   7        0.00       -2.03      2.08 o 
   5  -1   7        0.09        1.62      1.87 o 
   6  -1   7        0.01        0.00      3.24 o 
   7  -1   7        0.48        0.00      3.24 o 
   8  -1   7        0.94        8.11      4.87 o 
   9  -1   7        3.31       37.31     11.36 o 
  10  -1   7        3.02      157.29    273.34 o 
  11  -1   7        0.05        0.00      3.24 o 
 -13   0   7       45.71       65.05     10.32 o 
 -12   0   7        0.02        1.62      2.70 o 
 -11   0   7       25.70       29.20     11.36 o 
 -10   0   7        0.01        3.24      3.24 o 
  -9   0   7      836.64      841.73     38.41 o 
  -8   0   7        0.19        0.00      2.29 o 
  -7   0   7       44.47       45.65      8.03 o 
  -6   0   7        0.67        0.00      2.43 o 
  -5   0   7       87.13      106.94     11.36 o 
  -4   0   7        0.62        3.24      2.65 o 
  -3   0   7     2510.34     2440.26     43.85 o 
  -2   0   7        0.61        0.94      1.17 o 
  -1   0   7     2783.87     2912.41     44.49 o 
   0   0   7        0.02        1.62      1.53 o 
   1   0   7    17261.02    23474.76    148.43 o 
   2   0   7        0.40        1.08      1.62 o 
   3   0   7      103.10      139.85     11.30 o 
   4   0   7        0.82        0.00      2.29 o 
   5   0   7        1.45        0.00      3.24 o 
   6   0   7        0.04       -4.87      6.49 o 
   7   0   7      194.53      167.87     16.75 o 
   8   0   7        0.06       17.84      8.11 o 
   9   0   7     1665.67     1659.67     54.34 o 
  10   0   7        0.21        3.24      3.24 o 
  11   0   7        0.34       -4.87      4.87 o 
 -13   1   7        0.02        1.16      2.36 o 
 -12   1   7        0.58       -2.43      3.44 o 
 -11   1   7        0.05       -1.62      6.49 o 
 -10   1   7        0.11       -3.24      4.87 o 
  -9   1   7        0.26        0.00      2.29 o 
  -8   1   7        0.02       -1.54      1.54 o 
  -7   1   7        0.53       -1.95      2.70 o 
  -6   1   7        0.91       -0.81      1.62 o 
  -5   1   7        0.54        0.54      1.45 o 
  -4   1   7        0.23       -0.54      1.62 o 
  -3   1   7        0.35       -3.24      3.24 o 
  -2   1   7        1.27       -2.29      2.29 o 
  -1   1   7        0.20       -0.41      2.01 o 
   0   1   7        0.08        0.00      1.91 o 
   1   1   7        0.59        0.65      1.38 o 
   2   1   7        1.85       -0.54      1.62 o 
   3   1   7        0.35       -3.24      3.24 o 
   4   1   7        2.98       -3.24      4.87 o 
   5   1   7        0.15        1.62      3.24 o 
   6   1   7        0.93        0.00      3.24 o 
   7   1   7        0.23        1.62      7.30 o 
   8   1   7        0.51       76.42    150.05 o 
   9   1   7        0.00       -3.24      6.49 o 
  10   1   7        0.21       -4.87      6.49 o 
 -13   2   7       83.78       91.72     12.62 o 
 -12   2   7       10.09        1.62      3.24 o 
 -11   2   7      109.52       95.71     21.09 o 
 -10   2   7      128.42      100.57     19.47 o 
  -9   2   7      194.58      186.75     17.75 o 
  -8   2   7      358.37      363.75     23.49 o 
  -7   2   7      443.13      427.53     30.01 o 
  -6   2   7      394.26      385.27     20.27 o 
  -5   2   7       52.96       51.43      6.60 o 
  -4   2   7     5951.04     5872.28    103.82 o 
  -3   2   7      104.57       90.84     11.36 o 
  -2   2   7       63.00       68.13      9.73 o 
  -1   2   7     6320.73     6797.90     49.78 o 
   0   2   7       17.39       14.02      2.49 o 
   1   2   7      478.32      672.94     44.61 o 
   2   2   7     1011.01     1367.16     35.47 o 
   3   2   7     1113.08     1223.12     56.78 o 
   4   2   7     1080.51      973.31     53.53 o 
   5   2   7     1060.98      947.35     53.53 o 
   6   2   7      409.48      389.17     25.79 o 
   7   2   7      898.49      927.55     27.89 o 
   8   2   7      649.72      722.20     41.37 o 
   9   2   7      131.97      131.72     15.45 o 
  10   2   7       17.48       21.09      8.11 o 
 -13   3   7        0.79       -4.87      4.87 o 
 -12   3   7        0.24        1.62      3.24 o 
 -11   3   7        0.24       -8.11      8.11 o 
 -10   3   7        0.06       -4.87      5.07 o 
  -9   3   7        0.19        0.00      4.87 o 
  -8   3   7        0.20        0.00      3.24 o 
  -7   3   7        2.36        6.49      4.87 o 
  -6   3   7        0.20        1.62      4.87 o 
  -5   3   7        0.09        3.24      4.87 o 
  -4   3   7        2.06       -4.87      4.87 o 
  -3   3   7        0.01       -1.62      1.62 o 
  -2   3   7        1.38        1.08      1.45 o 
  -1   3   7        0.38       -0.81      1.15 o 
   0   3   7        0.06        0.00      3.24 o 
   1   3   7        1.81        0.00      1.62 o 
   2   3   7        0.09        0.00      3.24 o 
   3   3   7        0.04       -3.24      6.49 o 
   4   3   7        1.11        4.87      6.49 o 
   5   3   7        1.14        4.87      8.11 o 
   6   3   7        0.01        0.00      2.49 o 
   7   3   7        0.63        7.23      6.23 o 
   8   3   7        0.22        2.60      2.70 o 
   9   3   7        0.20       -1.39      4.06 o 
 -13   4   7        0.58        9.73      6.49 o 
 -12   4   7      103.43      133.02     24.33 o 
 -11   4   7       24.75       19.47     11.36 o 
 -10   4   7      264.70      272.77     24.09 o 
  -9   4   7      605.95      616.43     48.67 o 
  -8   4   7       34.67       35.69     11.36 o 
  -7   4   7       31.18       27.58     11.36 o 
  -6   4   7        1.96       16.22      8.11 o 
  -5   4   7      689.60      819.20     43.80 o 
  -4   4   7        1.82        0.00      3.24 o 
  -3   4   7     1122.62     1146.88     45.42 o 
  -2   4   7       27.18       24.33      8.11 o 
  -1   4   7     2343.98     2358.30     45.84 o 
   0   4   7     5532.47     6415.71    108.69 o 
   1   4   7      561.67      571.01     34.07 o 
   2   4   7      727.10      940.86     45.42 o 
   3   4   7     1202.53     1292.87     68.13 o 
   4   4   7       32.81       30.82      9.73 o 
   5   4   7       46.53       37.03      5.03 o 
   6   4   7        1.36       -0.65      3.34 o 
   7   4   7      374.78      376.00     27.46 o 
   8   4   7        8.64        7.91      4.17 o 
   9   4   7        3.97       -2.70      4.06 o 
 -13   5   7        0.02       -1.62      4.87 o 
 -12   5   7        1.22        0.00      3.24 o 
 -11   5   7        3.73        0.00      4.87 o 
 -10   5   7        0.26       -0.72      3.65 o 
  -9   5   7        0.07       -1.26      5.07 o 
  -8   5   7        1.05        0.00      4.87 o 
  -7   5   7        0.35        4.87      4.87 o 
  -6   5   7        0.35        1.62      3.24 o 
  -5   5   7        0.02       -3.24      4.87 o 
  -4   5   7        1.30       -0.41      1.54 o 
  -3   5   7        0.00        0.00      3.24 o 
  -2   5   7        0.32       -1.62      1.62 o 
  -1   5   7        0.70        1.62      4.87 o 
   0   5   7        0.89       -1.62      1.62 o 
   1   5   7        0.01        1.62      1.62 o 
   2   5   7        0.01        0.00      3.24 o 
   3   5   7        0.71        9.73      6.49 o 
   4   5   7        0.09       -1.01      2.52 o 
   5   5   7        1.34       -3.47      3.47 o 
   6   5   7        0.00       -2.16      2.90 o 
   7   5   7        0.02       -4.15      6.49 o 
   8   5   7        0.55       -2.16      3.24 o 
 -13   6   7      162.51      155.73     22.71 o 
 -12   6   7      331.86      364.99     38.93 o 
 -11   6   7       15.72       25.95     11.36 o 
 -10   6   7     1399.08     1463.61     55.02 o 
  -9   6   7       94.61       85.98     13.15 o 
  -8   6   7       71.97       89.22     19.47 o 
  -7   6   7        0.06        6.49      4.87 o 
  -6   6   7        3.22        3.24      3.24 o 
  -5   6   7      453.34      410.41     34.07 o 
  -4   6   7       88.58       68.13     14.60 o 
  -3   6   7      457.12      501.25     35.69 o 
  -2   6   7     1845.45     1816.84     66.51 o 
  -1   6   7        9.68        1.62      3.24 o 
   0   6   7       53.17       60.02     12.98 o 
   1   6   7      246.44      204.39     24.33 o 
   2   6   7      125.50      133.02     19.47 o 
   3   6   7        6.17        4.12      2.49 o 
   4   6   7       25.22        8.25      3.51 o 
   5   6   7       39.62       48.41      7.77 o 
   6   6   7       50.80       40.75      8.96 o 
   7   6   7      234.71      222.24     27.58 o 
 -13   7   7        0.53       -1.62      3.24 o 
 -12   7   7        0.01        8.11      6.49 o 
 -11   7   7        0.18       -4.87      4.87 o 
 -10   7   7        1.09       -4.87      4.87 o 
  -9   7   7        0.01       -1.30      2.16 o 
  -8   7   7        0.00       -0.81      2.29 o 
  -7   7   7        0.17        1.62      3.24 o 
  -6   7   7        0.08        1.62      3.24 o 
  -5   7   7        0.00        0.00      3.24 o 
  -4   7   7        0.00       -3.24      3.24 o 
  -3   7   7        1.13       -3.24      4.87 o 
  -2   7   7        0.04        1.62      3.24 o 
  -1   7   7        0.72        0.00      1.62 o 
   0   7   7        0.26        1.62      1.62 o 
   1   7   7        0.47       -1.62      4.87 o 
   2   7   7        1.25        0.46      3.01 o 
   3   7   7        3.61        7.03      2.90 o 
   4   7   7        1.15        0.97      8.92 o 
   5   7   7        0.57       -3.24      3.24 o 
   6   7   7        0.04        0.00      3.24 o 
   7   7   7        2.74        8.11      4.87 o 
 -12   8   7       15.35        9.73      9.73 o 
 -11   8   7        0.01       -3.89      3.89 o 
 -10   8   7      524.72      545.05     48.67 o 
  -9   8   7      946.21      957.77     60.02 o 
  -8   8   7      151.83      129.82     16.06 o 
  -7   8   7      188.50      198.31     15.87 o 
  -6   8   7      706.69      676.47     33.21 o 
  -5   8   7       16.80       12.98      6.49 o 
  -4   8   7      215.09      223.86     27.58 o 
  -3   8   7      575.06      611.56     43.80 o 
  -2   8   7      413.05      389.32     34.07 o 
  -1   8   7       45.81       46.94      8.35 o 
   0   8   7      730.16      689.42     55.15 o 
   1   8   7       29.81       30.82     11.36 o 
   2   8   7      107.96       77.86     19.47 o 
   3   8   7       19.05       25.95     12.98 o 
   4   8   7      197.72      180.18     17.75 o 
   5   8   7        0.24       -1.62      3.24 o 
   6   8   7        7.09        3.24      4.87 o 
 -12   9   7        0.01       -6.49      6.49 o 
 -11   9   7        0.48       -0.81      3.44 o 
 -10   9   7        2.48        1.62      4.87 o 
  -9   9   7        0.04        3.71      3.89 o 
  -8   9   7        0.55        0.00      4.06 o 
  -7   9   7        0.85       -2.43      4.17 o 
  -6   9   7        0.02        1.62      4.87 o 
  -5   9   7        0.03       -4.35      4.35 o 
  -4   9   7        0.06       -4.59      4.59 o 
  -3   9   7        0.37        3.24      8.11 o 
  -2   9   7        2.41       -0.81      5.68 o 
  -1   9   7        0.03       -8.11      8.11 o 
   0   9   7        0.08        3.24      8.11 o 
   1   9   7        1.26        1.62      8.11 o 
   2   9   7        0.49        1.62      3.24 o 
   3   9   7        0.09       -4.87      6.49 o 
   4   9   7        0.07        4.33      4.06 o 
 -11  10   7        0.07       -4.87      6.49 o 
 -10  10   7        6.96        4.87      4.87 o 
  -9  10   7        0.43        5.33      3.89 o 
  -8  10   7        4.62        0.00      2.70 o 
  -7  10   7      672.93      695.69     38.31 o 
  -6  10   7      106.27       85.98     17.84 o 
  -5  10   7       48.80       53.58     10.32 o 
  -4  10   7      241.32      225.48     20.05 o 
  -3  10   7       12.65       11.36      8.11 o 
  -2  10   7        3.73       14.60      8.11 o 
  -1  10   7     1343.48     1300.85     52.61 o 
   0  10   7       40.98       40.55     10.32 o 
   1  10   7       61.58       64.91     11.47 o 
   2  10   7      225.21      223.87     20.05 o 
   3  10   7      181.53      189.14     13.66 o 
 -10  11   7        2.63        1.62      1.62 o 
  -9  11   7        1.47        4.17      3.89 o 
  -8  11   7        0.32        1.62      3.24 o 
  -7  11   7        1.02       -4.06      4.06 o 
  -6  11   7        0.88        3.24      4.87 o 
  -5  11   7        0.15       -3.24      5.68 o 
  -4  11   7        0.66       -0.97      3.24 o 
  -3  11   7        2.76        6.49      4.87 o 
  -2  11   7        0.02       -3.24      3.24 o 
  -1  11   7        2.65        4.87      6.49 o 
   0  11   7        0.33        3.24      6.49 o 
   1  11   7        0.05       -4.87      4.87 o 
   2  11   7        0.01       -2.70      2.90 o 
  -9  12   7       41.29       55.15     12.98 o 
  -8  12   7        5.84       11.36      6.49 o 
  -7  12   7       56.91       71.38     16.22 o 
  -6  12   7       11.93       11.56      4.17 o 
  -5  12   7        4.83        1.62      3.24 o 
  -4  12   7      195.35      191.87     16.60 o 
  -3  12   7       48.52       47.04     11.36 o 
  -2  12   7       78.94       66.51     14.60 o 
  -1  12   7       29.12       32.44      9.73 o 
   0  12   7      103.16       85.98     14.60 o 
  -5  13   7        0.26       -3.24      4.87 o 
   2 -14   8        4.24        5.68      2.29 o 
   3 -14   8      219.79      230.36     16.06 o 
   4 -14   8       28.62       34.07      8.11 o 
  -2 -13   8        0.00        8.11      4.87 o 
  -1 -13   8        0.72       -1.62      3.24 o 
   0 -13   8        0.06       -3.24      4.87 o 
   1 -13   8        0.27        1.30      3.24 o 
   2 -13   8        0.58        2.55      6.49 o 
   3 -13   8        1.10       -1.30      2.70 o 
   4 -13   8        0.62        1.08      1.62 o 
   5 -13   8        0.00        0.00      3.24 o 
   6 -13   8        1.99        3.24      3.24 o 
   7 -13   8        0.29        3.24      6.49 o 
  -4 -12   8        0.47        6.49      4.87 o 
  -3 -12   8       60.93       71.38     14.60 o 
  -2 -12   8       38.24       55.15     14.60 o 
  -1 -12   8       57.12       60.02     14.60 o 
   0 -12   8      624.57      624.03     31.53 o 
   1 -12   8       59.30       50.41      8.96 o 
   2 -12   8       72.67       78.68     11.47 o 
   3 -12   8      237.55      257.61     20.55 o 
   4 -12   8      147.98      174.13     17.03 o 
   5 -12   8        2.08       -3.24      4.87 o 
   6 -12   8      229.30      244.95     29.20 o 
   7 -12   8      719.86      764.04     50.29 o 
   8 -12   8      196.60      243.33     27.58 o 
  -5 -11   8        2.84        3.24      4.87 o 
  -4 -11   8        0.03        6.49      4.87 o 
  -3 -11   8        0.48        1.62      1.62 o 
  -2 -11   8        0.68        0.00      3.24 o 
  -1 -11   8        0.48       -0.32      2.70 o 
   0 -11   8        0.72       -0.54      1.45 o 
   1 -11   8        0.78        0.00      2.29 o 
   2 -11   8        0.06       -2.43      3.44 o 
   3 -11   8        0.03        0.65      2.70 o 
   4 -11   8        0.82        6.49      8.11 o 
   5 -11   8        0.12        0.00      3.24 o 
   6 -11   8        0.09        0.00      1.62 o 
   7 -11   8        0.16       14.60      8.11 o 
   8 -11   8        0.19        3.24      6.49 o 
   9 -11   8        0.03        3.24      4.87 o 
  -7 -10   8        2.24        5.84      3.24 o 
  -6 -10   8        2.04        6.49      4.87 o 
  -5 -10   8       44.54       61.64     12.98 o 
  -4 -10   8       12.29        4.87      4.87 o 
  -3 -10   8      103.26       85.98     17.84 o 
  -2 -10   8     1657.22     1490.78     77.86 o 
  -1 -10   8        0.24        2.87      4.30 o 
   0 -10   8      254.89      242.51     16.86 o 
   1 -10   8        1.66       -3.34      3.34 o 
   2 -10   8      224.14      229.59     20.05 o 
   3 -10   8     1026.58     1049.15     41.76 o 
   4 -10   8     1335.68     1414.54     71.38 o 
   5 -10   8      487.79      405.54     38.93 o 
   6 -10   8      746.11      810.94     36.65 o 
   7 -10   8      397.88      420.73     21.76 o 
   8 -10   8        0.00        1.30      2.70 o 
   9 -10   8       12.77        4.87      4.87 o 
  10 -10   8       82.34       87.60     16.22 o 
  -8  -9   8        0.17        4.87      4.87 o 
  -7  -9   8        0.40        0.23      4.06 o 
  -6  -9   8        0.35       -0.54      2.90 o 
  -5  -9   8        1.71        1.62      4.87 o 
  -4  -9   8        0.28       -3.24      3.24 o 
  -3  -9   8        0.07        0.00      3.24 o 
  -2  -9   8        0.13       -4.87      8.11 o 
  -1  -9   8        0.31        0.00      2.70 o 
   0  -9   8        0.01       -1.62      4.87 o 
   1  -9   8        0.18       -2.60      2.70 o 
   2  -9   8        0.03       -1.62      2.29 o 
   3  -9   8        0.00       -2.90      2.90 o 
   4  -9   8        0.05        1.95      2.70 o 
   5  -9   8        0.86       -3.24      3.24 o 
   6  -9   8        0.02       -0.70      4.87 o 
   7  -9   8        0.40       -2.70      2.70 o 
   8  -9   8        2.58        0.00      3.44 o 
   9  -9   8        1.15       -0.97      3.24 o 
  10  -9   8        0.00        1.62      2.70 o 
  -9  -8   8       12.71        1.62      3.24 o 
  -8  -8   8      205.34      233.59     29.20 o 
  -7  -8   8        3.43       -1.16      3.89 o 
  -6  -8   8      989.99      990.10     44.06 o 
  -5  -8   8      869.03      826.86     40.61 o 
  -4  -8   8      527.18      564.52     45.42 o 
  -3  -8   8      170.56      163.31     17.75 o 
  -2  -8   8      356.05      364.99     37.31 o 
  -1  -8   8       96.37       81.11     16.22 o 
   0  -8   8      131.91       94.09     16.22 o 
   1  -8   8      986.42      906.75     35.79 o 
   2  -8   8      832.16      867.83     34.86 o 
   3  -8   8       29.19       24.84      5.07 o 
   4  -8   8        3.47        3.24      4.87 o 
   5  -8   8        7.12        6.49      6.49 o 
   6  -8   8      590.70      589.51     30.38 o 
   7  -8   8      678.96      657.92     34.35 o 
   8  -8   8      379.54      340.38     24.01 o 
   9  -8   8       27.98       23.60      6.23 o 
  10  -8   8        1.71        2.16      6.49 o 
  11  -8   8        1.91       10.34      5.68 o 
  -9  -7   8        0.01        1.62      8.11 o 
  -8  -7   8        0.00        0.00      8.11 o 
  -7  -7   8        2.27        1.95      5.40 o 
  -6  -7   8        0.13        0.00      2.70 o 
  -5  -7   8        0.00        2.60      4.87 o 
  -4  -7   8        0.73       -0.54      3.24 o 
  -3  -7   8        0.04       -1.54      1.54 o 
  -2  -7   8        0.66        0.00      3.24 o 
  -1  -7   8        0.00       -3.24      4.87 o 
   0  -7   8        0.05        0.81      2.43 o 
   1  -7   8        0.23        1.62      2.08 o 
   2  -7   8        0.00       -0.81      1.32 o 
   3  -7   8        1.18       -1.42      2.08 o 
   4  -7   8        0.26        1.62      4.87 o 
   5  -7   8        3.59        3.24      3.24 o 
   6  -7   8        0.00        0.00      3.24 o 
   7  -7   8        0.54       -1.62      2.90 o 
   8  -7   8        0.01       -0.46      6.49 o 
   9  -7   8        0.20       -0.81      1.62 o 
  10  -7   8        0.75        1.62      4.87 o 
  11  -7   8        0.75       -3.24      3.24 o 
 -10  -6   8        0.06       -3.04      4.17 o 
  -9  -6   8        5.76        6.49      8.11 o 
  -8  -6   8       12.98       19.47      9.73 o 
  -7  -6   8      226.56      208.21     21.01 o 
  -6  -6   8       71.91       75.79     12.46 o 
  -5  -6   8       31.12       20.28      6.88 o 
  -4  -6   8     1645.84     1704.53     59.21 o 
  -3  -6   8     3070.15     3304.37    100.57 o 
  -2  -6   8        2.50        9.73      6.49 o 
  -1  -6   8     3494.93     3559.05     98.95 o 
   0  -6   8      950.18     1156.25     26.77 o 
   1  -6   8       72.32       82.81      7.38 o 
   2  -6   8       12.28       12.17      4.59 o 
   3  -6   8        0.12        2.64      2.15 o 
   4  -6   8      271.42      234.48     17.75 o 
   5  -6   8       33.33       38.93      9.73 o 
   6  -6   8       40.15       34.07      9.73 o 
   7  -6   8        3.18        2.16      1.87 o 
   8  -6   8        2.85        3.24      3.24 o 
   9  -6   8      151.10      144.37     21.09 o 
  10  -6   8       43.63       42.18     11.36 o 
  11  -6   8        0.02        0.00     12.17 o 
 -11  -5   8        0.00        4.87      4.87 o 
 -10  -5   8        0.06       -4.87      6.49 o 
  -9  -5   8        2.31        0.00      6.49 o 
  -8  -5   8        1.07        0.00      6.49 o 
  -7  -5   8        2.99        4.87      8.11 o 
  -6  -5   8        2.72        6.49      4.87 o 
  -5  -5   8        1.05       -3.94      4.06 o 
  -4  -5   8        0.00       -5.68      5.68 o 
  -3  -5   8        0.09        0.00      4.87 o 
  -2  -5   8        1.60       14.60     17.84 o 
  -1  -5   8        0.95        0.54      1.87 o 
   0  -5   8        0.24       -0.54      1.02 o 
   1  -5   8        0.01        0.00      1.53 o 
   2  -5   8        0.12        0.81      1.32 o 
   3  -5   8        0.43        5.19      2.70 o 
   4  -5   8        0.02        1.62      3.24 o 
   5  -5   8        0.05        0.54      3.24 o 
   6  -5   8        0.06        1.62      3.24 o 
   7  -5   8        0.24       -1.16      2.36 o 
   8  -5   8        2.15       -1.62      3.24 o 
   9  -5   8        0.51       -3.24      4.87 o 
  10  -5   8        0.46       -6.49      6.49 o 
  11  -5   8        0.33        2.70      8.11 o 
 -11  -4   8      254.55      310.53     22.60 o 
 -10  -4   8     1583.96     1660.45     59.35 o 
  -9  -4   8      336.69      371.48     42.18 o 
  -8  -4   8      744.31      802.98     61.64 o 
  -7  -4   8        5.54        4.87      4.87 o 
  -6  -4   8      163.31      212.51     27.58 o 
  -5  -4   8     3446.57     3970.77     77.77 o 
  -4  -4   8    20100.97    20462.75    519.10 o 
  -3  -4   8      631.79      631.03     38.93 o 
  -2  -4   8     1081.72     1091.08     30.01 o 
  -1  -4   8        1.40        3.24      2.36 o 
   0  -4   8    10315.91    10096.32     73.52 o 
   1  -4   8     1623.63     1624.91     28.52 o 
   2  -4   8       21.23       15.50      2.49 o 
   3  -4   8      807.14      862.17     28.09 o 
   4  -4   8     1813.34     1826.35     44.06 o 
   5  -4   8     2621.59     2531.16     56.70 o 
   6  -4   8      124.78      157.35     21.09 o 
   7  -4   8        0.75        1.62      1.62 o 
   8  -4   8      554.73      522.28     30.25 o 
   9  -4   8      160.46      124.91     19.47 o 
  10  -4   8      427.36      350.47     38.93 o 
  11  -4   8      103.06      256.56     90.03 o 
 -12  -3   8        0.80        1.30      2.70 o 
 -11  -3   8        0.44        0.36     11.36 o 
 -10  -3   8        0.15       -1.62      8.11 o 
  -9  -3   8        0.20        1.24      5.26 o 
  -8  -3   8        0.24       -2.90      2.90 o 
  -7  -3   8        0.28       -3.24      4.87 o 
  -6  -3   8        0.25       -3.51      3.51 o 
  -5  -3   8        1.14       -0.81      4.17 o 
  -4  -3   8        2.33        4.87      2.90 o 
  -3  -3   8        0.24        0.81      1.72 o 
  -2  -3   8        2.03       -0.81      2.29 o 
  -1  -3   8        0.44        0.00      1.53 o 
   0  -3   8        0.17        0.59      1.07 o 
   1  -3   8        0.57        0.00      1.32 o 
   2  -3   8        0.18        1.08      1.45 o 
   3  -3   8        0.48        0.00      2.08 o 
   4  -3   8        0.05       -0.97      2.16 o 
   5  -3   8        0.00       -1.62      2.70 o 
   6  -3   8        0.10       -4.87      4.87 o 
   7  -3   8        1.72       -1.62      4.87 o 
   8  -3   8        0.14        2.55      4.87 o 
   9  -3   8        1.33        4.87      6.49 o 
  10  -3   8        1.71        2.64      5.68 o 
  11  -3   8        0.60      282.25    259.55 o 
 -12  -2   8       81.77       98.96     13.15 o 
 -11  -2   8       17.75       20.79      6.23 o 
 -10  -2   8      110.90      107.04     12.78 o 
  -9  -2   8      127.69       97.33     14.91 o 
  -8  -2   8      183.22      181.50     17.75 o 
  -7  -2   8      372.15      389.55     31.63 o 
  -6  -2   8      440.97      439.10     19.34 o 
  -5  -2   8      383.20      413.09     18.09 o 
  -4  -2   8       40.73       57.54      8.21 o 
  -3  -2   8     5907.04     6240.05     57.67 o 
  -2  -2   8       88.73       92.28      8.55 o 
  -1  -2   8       60.12       72.27      8.03 o 
   0  -2   8     6064.98     6505.51     48.21 o 
   1  -2   8       16.45       14.19      1.95 o 
   2  -2   8      525.25      603.49     14.20 o 
   3  -2   8     1081.48     1210.14     27.03 o 
   4  -2   8     1111.19     1227.98     29.53 o 
   5  -2   8      987.00     1010.28     28.95 o 
   6  -2   8     1059.10      966.78     42.18 o 
   7  -2   8      409.59      347.44     28.39 o 
   8  -2   8      886.67      767.29     48.67 o 
   9  -2   8      646.72      567.76     42.18 o 
  10  -2   8      118.54      233.47     74.62 o 
  11  -2   8       16.30       17.84      6.49 o 
 -13  -1   8        0.11       -1.95      2.70 o 
 -12  -1   8        0.37       -2.70      4.06 o 
 -11  -1   8        0.92        1.62      2.70 o 
 -10  -1   8        0.36       -5.07      5.07 o 
  -9  -1   8        0.30        1.30      2.70 o 
  -8  -1   8        0.38        0.70      6.49 o 
  -7  -1   8        0.01        0.81      5.68 o 
  -6  -1   8        0.45        4.22      3.24 o 
  -5  -1   8        0.00       -0.93      0.94 o 
  -4  -1   8        0.19        0.27      1.17 o 
  -3  -1   8        0.17        0.46      0.94 o 
  -2  -1   8        0.19       -0.41      0.87 o 
  -1  -1   8        0.02       -1.40      1.40 o 
   0  -1   8        1.81       -1.41      1.41 o 
   1  -1   8        1.37        1.12      1.65 o 
   2  -1   8        0.15       -2.56      2.56 o 
   3  -1   8        0.01        0.54      1.62 o 
   4  -1   8        0.22       -3.44      3.44 o 
   5  -1   8        0.40        1.62      3.24 o 
   6  -1   8        1.13        0.00      4.87 o 
   7  -1   8        0.15       -3.44      3.44 o 
   8  -1   8        0.40       -4.87      4.87 o 
   9  -1   8        0.08       32.44     40.55 o 
  10  -1   8        1.78      335.39    355.26 o 
  11  -1   8        0.15        3.24      3.24 o 
 -13   0   8        0.00       -0.46      3.89 o 
 -12   0   8        0.47        3.57      2.70 o 
 -11   0   8        0.17       -6.49      6.49 o 
 -10   0   8        0.11        0.00      4.87 o 
  -9   0   8        0.02       -1.62      1.87 o 
  -8   0   8        3.53        2.84      2.43 o 
  -7   0   8        0.25       -3.24      3.44 o 
  -6   0   8      149.63      111.69     10.85 o 
  -5   0   8        1.01        1.08      1.62 o 
  -4   0   8      732.17      718.64     24.85 o 
  -3   0   8        0.04        0.29      1.98 o 
  -2   0   8    40892.18    41037.47    502.88 o 
  -1   0   8        0.10        3.79      1.87 o 
   0   0   8    20178.32    26659.31    132.30 o 
   1   0   8        1.89        5.68      2.29 o 
   2   0   8       50.68       30.03      5.74 o 
   3   0   8        0.14        3.57      5.68 o 
   4   0   8        2.49        1.62      3.24 o 
   5   0   8        0.19       -6.49      6.49 o 
   6   0   8        0.55        1.62      1.62 o 
   7   0   8        0.24        1.62      3.24 o 
   8   0   8     1291.50     1159.41    131.40 o 
   9   0   8        0.07      175.40    237.65 o 
  10   0   8        0.96       -1.62      6.49 o 
 -13   1   8        0.01       -2.16      2.16 o 
 -12   1   8        0.22       -1.62      4.59 o 
 -11   1   8        0.30       -1.62      6.49 o 
 -10   1   8        0.15       12.98      9.73 o 
  -9   1   8        0.03       -8.11      8.11 o 
  -8   1   8        0.07        0.00      2.70 o 
  -7   1   8        0.26        1.62      1.62 o 
  -6   1   8        0.50        0.41      2.43 o 
  -5   1   8        5.53        1.62      3.24 o 
  -4   1   8        0.35        0.00      3.24 o 
  -3   1   8        0.01        0.00      3.24 o 
  -2   1   8        0.19       -0.23      1.20 o 
  -1   1   8        0.61       -0.54      0.94 o 
   0   1   8        0.01        0.00      1.15 o 
   1   1   8        0.91       -0.54      1.45 o 
   2   1   8        0.02       -0.54      1.45 o 
   3   1   8        0.61       -3.24      3.24 o 
   4   1   8        0.56       -3.24      4.87 o 
   5   1   8        1.47        0.00      3.24 o 
   6   1   8        2.39       -4.87      4.87 o 
   7   1   8        0.03       -4.59      4.59 o 
   8   1   8        0.26      152.53    176.01 o 
   9   1   8        0.00        6.49      6.49 o 
  10   1   8        0.11        0.00      3.24 o 
 -13   2   8       13.36       22.71      6.23 o 
 -12   2   8       98.15       97.33     21.09 o 
 -11   2   8      186.92      167.08     25.95 o 
 -10   2   8      691.96      717.00     55.15 o 
  -9   2   8      241.48      277.39     32.44 o 
  -8   2   8      140.89      124.91     21.09 o 
  -7   2   8      509.31      536.94     40.55 o 
  -6   2   8     1703.33     1690.31     69.75 o 
  -5   2   8      180.69      170.33     21.09 o 
  -4   2   8     2991.39     3114.58     77.86 o 
  -3   2   8     3298.79     3377.37     73.00 o 
  -2   2   8     1596.41     1658.29     73.00 o 
  -1   2   8      306.23      298.66     14.78 o 
   0   2   8     9862.02    12297.69    204.39 o 
   1   2   8     2620.77     2890.95     51.01 o 
   2   2   8       30.53       51.91     11.36 o 
   3   2   8     1213.25     1471.31     63.26 o 
   4   2   8     1933.86     1995.28     76.24 o 
   5   2   8      106.53      108.69     19.47 o 
   6   2   8       91.39       93.11     12.00 o 
   7   2   8     3030.59     2816.69     71.35 o 
   8   2   8      140.40      175.19     27.58 o 
   9   2   8       24.64       34.07     11.36 o 
  10   2   8       90.65       94.09     16.22 o 
 -13   3   8        0.27        4.87      4.87 o 
 -12   3   8        0.04       -4.87      4.87 o 
 -11   3   8        0.74        1.62      3.24 o 
 -10   3   8        0.33       -6.49      6.49 o 
  -9   3   8        0.07       -8.11      8.11 o 
  -8   3   8        0.00       -4.87      6.49 o 
  -7   3   8        0.17        0.00      4.87 o 
  -6   3   8        0.34        0.00      3.24 o 
  -5   3   8        0.39       -1.62      3.24 o 
  -4   3   8        1.01       -4.87      4.87 o 
  -3   3   8        2.00        0.00      1.62 o 
  -2   3   8        0.26       -1.01      2.08 o 
  -1   3   8        0.83       -1.62      2.29 o 
   0   3   8        0.07        0.41      1.54 o 
   1   3   8        1.28       -1.62      3.24 o 
   2   3   8        1.56        0.00      3.24 o 
   3   3   8        0.00        1.62      4.87 o 
   4   3   8        0.99       11.36      6.49 o 
   5   3   8        0.33        4.06      3.44 o 
   6   3   8        0.37        0.81      3.44 o 
   7   3   8        1.24        4.87      8.11 o 
   8   3   8        0.44        3.24      3.24 o 
   9   3   8        0.02        1.62      4.87 o 
 -13   4   8        0.05       -1.62      3.24 o 
 -12   4   8       13.82        3.24      3.24 o 
 -11   4   8      142.57      146.00     25.95 o 
 -10   4   8      320.18      319.57     37.31 o 
  -9   4   8      190.66      194.97     13.57 o 
  -8   4   8       77.70       76.24     17.84 o 
  -7   4   8       91.12      126.53     21.09 o 
  -6   4   8    11696.51    12046.28    186.55 o 
  -5   4   8       25.94       24.33      8.11 o 
  -4   4   8      992.49     1064.15     47.04 o 
  -3   4   8        4.88        9.73      3.44 o 
  -2   4   8      712.42     1006.81     60.02 o 
  -1   4   8      180.52      175.83     13.15 o 
   0   4   8     2399.84     2598.73     69.75 o 
   1   4   8      793.60      875.97     43.80 o 
   3   4   8       72.45       68.13     14.60 o 
   4   4   8       11.51       14.60      4.87 o 
   5   4   8       50.43       38.25      6.04 o 
   6   4   8      201.85      182.36     18.90 o 
   7   4   8        4.52        9.27      3.89 o 
   8   4   8      124.00      106.84     12.00 o 
 -13   5   8        2.24        0.00      3.24 o 
 -12   5   8        0.00       -3.24      4.87 o 
 -11   5   8        0.15       -1.62      4.87 o 
 -10   5   8        0.09       -3.24      3.24 o 
  -9   5   8        0.02        0.00      4.87 o 
  -8   5   8        0.78       -6.49      6.49 o 
  -7   5   8        1.75       -3.24      3.24 o 
  -6   5   8        0.14       -6.49      6.49 o 
  -5   5   8        0.91       -6.49      6.49 o 
  -4   5   8        0.03        1.08      1.45 o 
  -3   5   8        0.00        3.24      3.24 o 
  -2   5   8        0.53       -2.43      2.43 o 
  -1   5   8        0.11       -1.62      4.87 o 
   0   5   8        0.01       -3.24      3.24 o 
   1   5   8        0.31       -4.87      4.87 o 
   2   5   8        1.18       -3.24      4.87 o 
   3   5   8        0.71       -3.24      6.49 o 
   4   5   8        0.33        2.16      2.90 o 
   5   5   8        0.11        2.25      2.49 o 
   6   5   8        0.74       -3.24      3.44 o 
   7   5   8        1.25        0.54     11.36 o 
   8   5   8        0.12       -0.32      2.16 o 
 -13   6   8      108.49      131.40     21.09 o 
 -12   6   8      198.44      244.95     30.82 o 
 -11   6   8       79.95       81.11     19.47 o 
 -10   6   8      650.99      673.87     38.41 o 
  -9   6   8     2319.70     2150.34     65.38 o 
  -8   6   8        6.17       13.57      3.71 o 
  -7   6   8      405.03      363.37     35.69 o 
  -6   6   8       59.80       48.72      9.18 o 
  -5   6   8     2917.49     2879.36     94.09 o 
  -4   6   8      974.68     1039.81     56.78 o 
  -3   6   8      372.64      347.15     30.82 o 
  -2   6   8      113.83       90.84     16.22 o 
  -1   6   8      801.10      790.00     45.42 o 
   0   6   8      132.11      137.88     19.47 o 
   1   6   8      258.17      220.62     24.33 o 
   3   6   8      234.43      202.56     16.86 o 
   4   6   8      196.87      147.15     17.21 o 
   5   6   8        1.04       -3.24      3.24 o 
   6   6   8       56.87       55.15     14.60 o 
   7   6   8      156.86      170.33     21.09 o 
 -13   7   8        1.61        1.62      3.24 o 
 -12   7   8        0.01        9.73      8.11 o 
 -11   7   8        0.00        1.62      4.87 o 
 -10   7   8        0.14        3.24      3.24 o 
  -9   7   8        0.83        1.62      3.44 o 
  -8   7   8        0.68       -2.32      3.89 o 
  -7   7   8        1.48       -0.65      2.70 o 
  -6   7   8        1.87       -6.49      6.49 o 
  -5   7   8        0.41       -1.62      4.87 o 
  -4   7   8        0.18       -1.62      3.24 o 
  -3   7   8        0.32       -3.24      3.24 o 
  -2   7   8        0.01       -1.62      1.62 o 
  -1   7   8        0.53        3.24      4.87 o 
   0   7   8        0.40        0.00      4.87 o 
   1   7   8        0.11       -3.24      3.24 o 
   2   7   8        0.01       -3.24      3.24 o 
   3   7   8        0.42        6.49      4.87 o 
   4   7   8        0.21        5.41      2.90 o 
   5   7   8        0.07       -1.85      4.06 o 
   6   7   8        0.83       -4.87      6.49 o 
 -12   8   8        9.19        8.11      4.87 o 
 -11   8   8        3.26        9.73      8.11 o 
 -10   8   8        9.35       12.08      5.07 o 
  -9   8   8      390.92      381.90     28.09 o 
  -8   8   8      401.91      396.47     42.99 o 
  -7   8   8      668.93      672.81     37.16 o 
  -6   8   8      137.87      143.57     16.06 o 
  -5   8   8      957.01      843.86     38.31 o 
  -4   8   8      550.89      523.46     30.25 o 
  -3   8   8     2926.63     2801.57     70.67 o 
  -2   8   8      434.50      423.44     29.23 o 
  -1   8   8        0.02        0.00     12.98 o 
   0   8   8       97.42      100.57     21.09 o 
   1   8   8      145.10      134.64     25.95 o 
   2   8   8      157.26      154.11     25.95 o 
   3   8   8       29.22       32.44     12.98 o 
   4   8   8       10.30        6.49      4.87 o 
   5   8   8        9.23        6.49      3.44 o 
 -12   9   8        0.02        1.62      3.24 o 
 -11   9   8        0.68       -8.11      8.11 o 
 -10   9   8        1.36        0.65      5.68 o 
  -9   9   8        0.07       -1.16      6.49 o 
  -8   9   8        0.94        4.87      4.87 o 
  -7   9   8        0.03       -2.60      2.70 o 
  -6   9   8        0.47        4.87      2.70 o 
  -5   9   8        1.18        4.54      2.70 o 
  -4   9   8        0.04        0.00      4.87 o 
  -3   9   8        0.19        0.00      4.87 o 
  -2   9   8        0.79        0.00      6.49 o 
  -1   9   8        0.02       -1.08      3.24 o 
   0   9   8        0.23        4.87      4.59 o 
   1   9   8        0.52        8.11      8.11 o 
   2   9   8        0.01        1.62      6.49 o 
   3   9   8        0.97        3.48      3.89 o 
   4   9   8        0.00       -0.81      2.43 o 
 -11  10   8        2.38       -6.49      6.49 o 
 -10  10   8        4.28       12.98      5.74 o 
  -9  10   8        0.64       -3.44      3.44 o 
  -8  10   8      225.11      199.53     29.20 o 
  -7  10   8      381.84      402.30     43.80 o 
  -6  10   8       75.92       84.35     17.84 o 
  -5  10   8      163.10      152.06     16.60 o 
  -4  10   8       86.12       84.35     17.84 o 
  -3  10   8        0.42        4.87      4.87 o 
  -2  10   8       32.81       21.09      9.73 o 
  -1  10   8        2.98       -1.62      3.24 o 
   0  10   8      455.95      464.61     30.38 o 
   1  10   8      547.11      512.67     30.38 o 
   2  10   8      250.81      232.83     18.90 o 
   3  10   8        9.41        3.24      3.24 o 
 -10  11   8        0.02       -2.70      4.06 o 
  -9  11   8        0.04       -8.11      8.11 o 
  -8  11   8        0.08       -1.62      4.87 o 
  -7  11   8        0.01       -6.49      9.73 o 
  -6  11   8        0.20       -0.41     11.36 o 
  -5  11   8        0.10       -2.70      2.70 o 
  -4  11   8        0.00        0.00      6.49 o 
  -3  11   8        0.06        0.00      3.24 o 
  -2  11   8        0.05       -1.62      3.24 o 
  -1  11   8        0.01        4.87      6.49 o 
   0  11   8        0.89       -3.24      3.24 o 
   1  11   8        0.00       -1.62      3.24 o 
  -8  12   8        5.28        6.49      3.24 o 
  -7  12   8       59.64       47.04     12.98 o 
  -6  12   8       61.18       55.15     14.60 o 
  -5  12   8        2.66       17.84      9.73 o 
  -4  12   8      316.17      313.08     29.20 o 
  -3  12   8       72.42       81.11     16.22 o 
  -2  12   8       87.03      110.31     17.84 o 
  -1  12   8       21.93       25.95      8.11 o 
   3 -14   9       20.01       26.06      5.74 o 
  -2 -13   9        0.03        3.24      3.24 o 
  -1 -13   9        0.54        1.62      3.24 o 
   0 -13   9        0.81        0.97      4.87 o 
   1 -13   9        1.25       -2.27      2.70 o 
   2 -13   9        0.84        4.63      3.89 o 
   3 -13   9        0.00        2.70      2.90 o 
   4 -13   9        0.22       -1.62      3.24 o 
   5 -13   9        0.21       -1.62      3.24 o 
   6 -13   9        0.98        6.49      3.24 o 
  -4 -12   9        2.66        8.11      4.87 o 
  -3 -12   9       23.00       34.07      9.73 o 
  -2 -12   9      109.80       90.84     16.22 o 
  -1 -12   9       15.09       29.13      6.23 o 
   0 -12   9      388.87      381.88     24.64 o 
   1 -12   9        2.54        3.94      3.89 o 
   2 -12   9       36.32       28.15      6.23 o 
   3 -12   9     1274.21     1400.05     46.86 o 
   4 -12   9      309.75      358.50     35.69 o 
   5 -12   9       34.55       24.33      8.11 o 
   6 -12   9       94.84      115.17     19.47 o 
   7 -12   9      145.86      154.11     21.09 o 
   8 -12   9        0.77        0.00      4.87 o 
  -5 -11   9        0.00       -4.87      4.87 o 
  -4 -11   9        0.08        0.00      3.24 o 
  -3 -11   9        0.65        0.97      2.70 o 
  -2 -11   9        0.20        1.16      4.87 o 
  -1 -11   9        0.20       -1.30      2.70 o 
   0 -11   9        0.20        1.62      2.29 o 
   1 -11   9        0.00       -1.45      1.45 o 
   2 -11   9        0.15        2.16      3.24 o 
   3 -11   9        1.74       -0.54      4.06 o 
   4 -11   9        0.08        3.24      9.73 o 
   5 -11   9        0.05        6.49      6.49 o 
   6 -11   9        0.87       -0.65      2.70 o 
   7 -11   9        0.67        4.87      3.24 o 
   8 -11   9        2.37        0.00      4.87 o 
   9 -11   9        0.16        1.62      4.87 o 
  -7 -10   9       31.52       19.83      5.68 o 
  -6 -10   9        6.24        4.87      3.24 o 
  -5 -10   9      154.61      183.31     24.33 o 
  -4 -10   9        9.07        4.87      4.87 o 
  -3 -10   9        0.33       12.98      8.11 o 
  -2 -10   9      232.55      228.44     20.55 o 
  -1 -10   9      223.01      213.02     16.16 o 
   0 -10   9        2.59        4.13      3.04 o 
   1 -10   9      202.56      224.54     15.87 o 
   2 -10   9      350.67      340.69     24.01 o 
   3 -10   9       39.09       60.02     16.22 o 
   4 -10   9      377.04      376.34     38.93 o 
   5 -10   9      498.53      510.99     42.18 o 
   6 -10   9      486.60      543.64     29.82 o 
   7 -10   9      170.54      202.90     14.82 o 
   8 -10   9      214.74      231.33     18.69 o 
   9 -10   9       14.33       14.60      3.89 o 
  10 -10   9       39.49       53.53     11.36 o 
  -8  -9   9        0.54        4.87      4.87 o 
  -7  -9   9        0.73       -1.08      3.24 o 
  -6  -9   9        0.50       -3.44      3.44 o 
  -5  -9   9        0.21       -6.49      6.49 o 
  -4  -9   9        0.18       -4.87      4.87 o 
  -3  -9   9        0.96       -4.87      6.49 o 
  -2  -9   9        0.04       -3.24      6.49 o 
  -1  -9   9        0.09       -6.49      6.49 o 
   0  -9   9        0.08        2.43      5.68 o 
   1  -9   9        0.20        0.00      2.29 o 
   2  -9   9        0.11        2.92      3.24 o 
   3  -9   9        0.36        3.24      4.06 o 
   4  -9   9        0.03        9.73      6.49 o 
   5  -9   9        0.30       -3.24      4.87 o 
   6  -9   9        0.02       -2.29      2.29 o 
   7  -9   9        0.33        6.89      4.87 o 
   8  -9   9        0.05        3.24      3.44 o 
   9  -9   9        0.37       -2.29      2.29 o 
  10  -9   9        0.32        0.00      7.30 o 
  -9  -8   9      110.38      128.15     19.47 o 
  -8  -8   9        4.33        7.30      8.11 o 
  -7  -8   9       41.84       42.02      8.55 o 
  -6  -8   9      434.18      469.92     30.91 o 
  -5  -8   9      217.13      212.51     29.20 o 
  -4  -8   9      365.38      301.72     34.07 o 
  -3  -8   9      162.64      159.69     13.71 o 
  -2  -8   9       62.12       55.15     14.60 o 
  -1  -8   9       22.63       34.07     12.98 o 
   0  -8   9      399.48      340.66     35.69 o 
   1  -8   9      338.72      314.98     21.90 o 
   2  -8   9     1127.21     1086.63     39.26 o 
   3  -8   9       85.06       94.93     12.46 o 
   4  -8   9      817.07      768.91     45.42 o 
   5  -8   9       48.09       38.31      8.11 o 
   6  -8   9       42.10       64.89     14.60 o 
   7  -8   9     1720.44     1877.75     70.56 o 
   8  -8   9      605.85      559.90     31.63 o 
   9  -8   9        0.08        5.68      2.29 o 
  10  -8   9      134.11      126.53     17.84 o 
  -9  -7   9        0.40        6.49      4.87 o 
  -8  -7   9        0.00        1.22      4.17 o 
  -7  -7   9        1.28        0.41      3.08 o 
  -6  -7   9        0.58       -3.65      4.17 o 
  -5  -7   9        0.51       -4.06      4.17 o 
  -4  -7   9        0.02       -2.90      2.90 o 
  -3  -7   9        1.25       -1.01      4.17 o 
  -2  -7   9        0.00       -1.62      4.87 o 
  -1  -7   9        0.71       -4.87      4.87 o 
   0  -7   9        0.03       -2.29      2.29 o 
   1  -7   9        0.19        0.41      1.43 o 
   2  -7   9        0.40       -0.20      2.08 o 
   3  -7   9        0.02        2.70      1.87 o 
   4  -7   9        0.71        1.62      3.24 o 
   5  -7   9        0.29       -1.62      3.24 o 
   6  -7   9        1.50        1.03      3.04 o 
   7  -7   9        0.40        2.43      2.43 o 
   8  -7   9        0.67       -2.09      3.89 o 
   9  -7   9        0.00        0.00      3.24 o 
  10  -7   9        0.30        1.62      3.24 o 
  11  -7   9        0.11       -0.41     11.36 o 
 -10  -6   9        3.57       -1.62      3.24 o 
  -9  -6   9        0.00       12.98      8.11 o 
  -8  -6   9      216.24      239.87     21.70 o 
  -7  -6   9      303.47      274.52     24.01 o 
  -6  -6   9       33.47       24.33     14.60 o 
  -5  -6   9        0.66        3.24      2.29 o 
  -4  -6   9       68.71       63.13     10.85 o 
  -3  -6   9      322.16      360.12     34.07 o 
  -2  -6   9      522.62      585.61     42.18 o 
  -1  -6   9      405.74      498.01     37.31 o 
   0  -6   9     2755.69     2700.49     43.31 o 
   1  -6   9      997.85     1103.73     27.65 o 
   2  -6   9      948.34      858.98     25.15 o 
   3  -6   9        1.55        2.43      2.43 o 
   4  -6   9      374.68      334.80     21.20 o 
   5  -6   9       14.61       12.98      4.87 o 
   6  -6   9      414.22      434.74     35.69 o 
   7  -6   9      137.37      121.53     16.22 o 
   8  -6   9        0.45        4.87      3.24 o 
   9  -6   9      215.53      197.91     24.33 o 
  10  -6   9       31.17       30.82      9.73 o 
  11  -6   9        0.23        3.24     21.09 o 
 -11  -5   9        0.29       -3.24      3.24 o 
 -10  -5   9        0.43        0.00      6.49 o 
  -9  -5   9        1.33        6.49      6.49 o 
  -8  -5   9        0.00       -2.29      2.29 o 
  -7  -5   9        0.03       -2.88      5.07 o 
  -6  -5   9        0.00        1.62      3.24 o 
  -5  -5   9        2.01        2.27      1.62 o 
  -4  -5   9        0.08       -2.60      3.24 o 
  -3  -5   9        1.24       -3.24      6.49 o 
  -2  -5   9        0.18        1.62      4.87 o 
  -1  -5   9        0.86       -1.81      1.81 o 
   0  -5   9        0.03       -0.54      1.02 o 
   1  -5   9        0.00       -1.08      1.08 o 
   2  -5   9        0.03        0.41      1.32 o 
   3  -5   9        0.28       -0.54      1.45 o 
   4  -5   9        0.60        0.65      2.70 o 
   5  -5   9        0.52        1.30      3.24 o 
   6  -5   9        0.02        3.24      3.24 o 
   7  -5   9        0.31        3.57      2.70 o 
   8  -5   9        0.58       -0.97      3.24 o 
   9  -5   9        0.13       -3.24      4.87 o 
  10  -5   9        2.57        4.87      4.87 o 
  11  -5   9        0.03       29.00     51.91 o 
 -11  -4   9        2.42        3.24      6.49 o 
 -10  -4   9      103.93      144.37     25.95 o 
  -9  -4   9       25.84       37.31     14.60 o 
  -8  -4   9      271.99      270.11     23.33 o 
  -7  -4   9      610.51      648.87     50.29 o 
  -6  -4   9       42.59       36.67      6.19 o 
  -5  -4   9       28.31       31.03      7.39 o 
  -4  -4   9        0.00        8.70      6.23 o 
  -3  -4   9      723.80      841.20     51.10 o 
  -2  -4   9        0.62        0.00      1.45 o 
  -1  -4   9     1138.86     1122.89     34.88 o 
   0  -4   9       19.01       20.47      3.17 o 
   1  -4   9     2205.72     2365.19     36.03 o 
   2  -4   9     5580.91     6077.96     59.33 o 
   3  -4   9      553.90      568.59     24.01 o 
   4  -4   9      699.57      854.84     30.91 o 
   5  -4   9     1272.63     1288.44     40.61 o 
   6  -4   9       36.79       42.18     11.36 o 
   7  -4   9       46.63       37.09      7.39 o 
   8  -4   9        0.88        1.08      4.06 o 
   9  -4   9      373.43      375.25     30.82 o 
  10  -4   9       10.00       14.60      5.74 o 
  11  -4   9        2.50      134.11    155.73 o 
 -12  -3   9        0.73       -1.62      6.49 o 
 -11  -3   9        0.12        0.00      4.87 o 
 -10  -3   9        1.27        4.87      6.49 o 
  -9  -3   9        2.74        7.30      4.59 o 
  -8  -3   9        0.15       -1.47      1.47 o 
  -7  -3   9        0.04       -0.65      2.70 o 
  -6  -3   9        0.41        0.59      1.39 o 
  -5  -3   9        0.76        2.97      1.98 o 
  -4  -3   9        1.22        1.62      2.29 o 
  -3  -3   9        1.28        0.81      1.32 o 
  -2  -3   9        0.41       -1.15      1.15 o 
  -1  -3   9        0.18       -0.41      1.54 o 
   0  -3   9        3.23        0.54      3.24 o 
   1  -3   9        2.69        0.29      1.87 o 
   2  -3   9        0.50        2.70      1.87 o 
   3  -3   9        0.14       -0.54      1.87 o 
   4  -3   9        0.10       -1.47      1.47 o 
   5  -3   9        0.29       -1.16      3.89 o 
   6  -3   9        0.15       -1.59      1.59 o 
   7  -3   9        1.31       -1.16      2.36 o 
   8  -3   9        0.43       -3.44      3.44 o 
   9  -3   9        0.34        2.70      2.90 o 
  10  -3   9        7.59        6.49     19.47 o 
  11  -3   9        0.78      304.69    336.60 o 
 -12  -2   9       14.08       17.03      5.74 o 
 -11  -2   9       92.74       77.74     12.00 o 
 -10  -2   9      192.77      169.65     24.33 o 
  -9  -2   9      660.68      707.27     55.15 o 
  -8  -2   9      272.76      251.65     21.20 o 
  -7  -2   9      162.25      146.63     15.45 o 
  -6  -2   9      475.30      542.94     22.44 o 
  -5  -2   9     1693.25     1843.39     46.89 o 
  -4  -2   9      206.03      171.54      9.30 o 
  -3  -2   9     3208.82     3239.98     56.78 o 
  -2  -2   9     3171.51     3302.44     45.08 o 
  -1  -2   9     1611.00     1659.39     32.48 o 
   0  -2   9      277.03      288.36     10.93 o 
   1  -2   9    10449.12    11397.51    140.32 o 
   2  -2   9     2731.67     2862.84     39.38 o 
   3  -2   9       19.25        8.11      4.06 o 
   4  -2   9     1296.50     1478.44     38.77 o 
   5  -2   9     1955.16     2086.09     42.83 o 
   6  -2   9      110.23      102.24     12.00 o 
   7  -2   9       95.01       76.24     16.22 o 
   8  -2   9     2944.92     2644.57    238.46 o 
   9  -2   9      151.61      172.18     17.10 o 
  10  -2   9       18.90      234.66    150.05 o 
  11  -2   9       89.57       90.84     16.22 o 
 -12  -1   9        0.00       -0.65      3.24 o 
 -11  -1   9        0.47        0.81      3.44 o 
 -10  -1   9        0.39        0.00      2.90 o 
  -9  -1   9        1.49        0.00      3.24 o 
  -8  -1   9        0.04        1.08      1.62 o 
  -7  -1   9        0.16       -1.62      2.43 o 
  -6  -1   9        0.12       -0.97      3.24 o 
  -5  -1   9        0.01       -0.15      1.75 o 
  -4  -1   9        1.23        0.00      2.08 o 
  -3  -1   9        3.24        1.77      1.39 o 
  -2  -1   9        0.11       -1.82      2.08 o 
  -1  -1   9        1.78        0.65      1.59 o 
   0  -1   9        1.79        2.60      1.23 o 
   1  -1   9        2.29       -1.39      1.39 o 
   2  -1   9        0.61       -2.90      2.90 o 
   3  -1   9        0.24       -1.45      1.45 o 
   4  -1   9        0.00       -3.24      5.68 o 
   5  -1   9        0.20        4.87      6.49 o 
   6  -1   9        0.82       -3.24      3.24 o 
   7  -1   9        0.02       -1.42      2.08 o 
   8  -1   9        0.00       -4.40      4.87 o 
   9  -1   9        0.49       38.24     61.64 o 
  10  -1   9        0.18      255.09    334.17 o 
 -13   0   9       10.72        8.11      2.70 o 
 -12   0   9        0.02        4.06      3.44 o 
 -11   0   9      118.12      125.93     16.60 o 
 -10   0   9        0.06        3.24      6.49 o 
  -9   0   9     1297.19     1191.33     47.59 o 
  -8   0   9        0.55       -4.87      4.87 o 
  -7   0   9       22.02       34.07     11.36 o 
  -6   0   9        0.20        2.43      2.29 o 
  -5   0   9       64.85       70.36      9.18 o 
  -4   0   9        0.07        0.54      1.62 o 
  -3   0   9       72.56       49.81      6.88 o 
  -2   0   9        0.03        1.62      3.24 o 
  -1   0   9     7173.92     8373.71     76.35 o 
   0   0   9        0.02        4.54      2.70 o 
   1   0   9       44.77       56.78      6.88 o 
   2   0   9        1.36        8.46      9.73 o 
   3   0   9     1362.28     1583.97     42.99 o 
   4   0   9        0.00        0.00      3.24 o 
   5   0   9      284.68      266.04     29.20 o 
   6   0   9        0.52        0.00      4.59 o 
   7   0   9       82.72       68.75      9.12 o 
   8   0   9        0.01        6.99     28.39 o 
   9   0   9        1.59      251.89    274.96 o 
  10   0   9        0.08       -4.87      6.49 o 
 -13   1   9        0.00       -2.65      2.65 o 
 -12   1   9        0.05       -0.70      3.89 o 
 -11   1   9        0.01        4.87      4.87 o 
 -10   1   9        0.18       -1.62      6.49 o 
  -9   1   9        1.51        2.16      3.24 o 
  -8   1   9        0.54        3.24      4.87 o 
  -7   1   9        0.09       -3.24      3.24 o 
  -6   1   9        3.23        1.62      4.87 o 
  -5   1   9        0.95       -3.24      4.87 o 
  -4   1   9        0.78       -4.87      4.87 o 
  -3   1   9        0.11       -0.81      1.15 o 
  -2   1   9        1.17       -1.30      1.61 o 
  -1   1   9        0.43        0.32      1.08 o 
   0   1   9        0.65        0.81      1.15 o 
   1   1   9        0.19        0.81      2.43 o 
   2   1   9        0.89       -1.54      1.54 o 
   3   1   9        0.06        1.62      3.24 o 
   4   1   9        0.03       -6.49      6.49 o 
   5   1   9        0.82        0.00      3.24 o 
   6   1   9        0.26       -0.32      2.81 o 
   7   1   9        0.15       -2.70      2.70 o 
   8   1   9        0.19      273.28    224.67 o 
   9   1   9        0.09        6.49      6.49 o 
  10   1   9        1.10       -1.62      3.24 o 
 -13   2   9        0.18       -2.03      4.06 o 
 -12   2   9       39.77       48.67     14.60 o 
 -11   2   9      110.83      100.57     21.09 o 
 -10   2   9      851.27      905.17     61.64 o 
  -9   2   9      512.43      501.27     30.38 o 
  -8   2   9      379.47      381.21     37.31 o 
  -7   2   9     1309.41     1313.96     66.51 o 
  -6   2   9        7.37        3.24      3.24 o 
  -5   2   9      135.42      102.20     16.22 o 
  -4   2   9      820.71      837.04     40.55 o 
  -3   2   9      711.32      807.42     27.24 o 
  -2   2   9     5638.12     6064.82     55.83 o 
  -1   2   9     2438.10     2558.35     49.28 o 
   0   2   9     1760.29     2293.60     52.04 o 
   1   2   9      152.97      193.63     29.20 o 
   2   2   9      228.17      253.06     25.95 o 
   3   2   9     2773.70     2957.23     92.46 o 
   4   2   9       32.68       42.18     11.36 o 
   5   2   9      223.76      231.97     27.58 o 
   6   2   9      131.59      178.60     14.93 o 
   7   2   9      863.76     1012.36    120.85 o 
   8   2   9       49.81       53.53     14.60 o 
   9   2   9      355.16      428.25     35.69 o 
 -13   3   9        1.11        6.49      6.49 o 
 -12   3   9        0.08        1.62      4.87 o 
 -11   3   9        0.68       -1.62      4.87 o 
 -10   3   9        0.32       -4.87      6.49 o 
  -9   3   9        1.78        0.54      6.49 o 
  -8   3   9        0.37       -4.87      4.87 o 
  -7   3   9        0.00        3.24      4.87 o 
  -6   3   9        1.00       -1.62      4.87 o 
  -5   3   9        0.80        1.62      3.24 o 
  -4   3   9        0.29       -1.62      3.24 o 
  -3   3   9        0.90       12.98      8.11 o 
  -2   3   9        0.53        0.32      2.70 o 
  -1   3   9        1.20       -1.45      1.45 o 
   0   3   9        0.32        0.00      1.45 o 
   1   3   9        0.41        8.11      4.87 o 
   2   3   9        1.39        4.87      4.87 o 
   3   3   9        0.70        1.62      4.87 o 
   4   3   9        0.12        9.73      8.11 o 
   5   3   9        0.24        2.16      3.75 o 
   6   3   9        0.00       -0.81      8.92 o 
   7   3   9        0.68       -1.62      3.24 o 
   8   3   9        1.28        2.09      3.89 o 
   9   3   9        0.02       -6.49      6.49 o 
 -13   4   9       34.00       45.42     12.98 o 
 -12   4   9       47.65       53.53     14.60 o 
 -11   4   9      517.63      509.36     48.67 o 
 -10   4   9        5.59        4.87      3.24 o 
  -9   4   9       64.37       69.64     12.00 o 
  -8   4   9     1387.20     1396.69     73.00 o 
  -7   4   9      248.00      272.53     30.82 o 
  -6   4   9       41.09       82.73     16.22 o 
  -5   4   9     1409.12     1367.49     58.40 o 
  -4   4   9       95.41      131.40     16.22 o 
  -3   4   9     1722.48     1836.30     64.89 o 
  -2   4   9      286.26      301.36     18.90 o 
  -1   4   9     1026.93      956.85     32.06 o 
   0   4   9     1483.95     1742.22     58.40 o 
   1   4   9      335.17      364.99     27.58 o 
   2   4   9       72.33      100.57     19.47 o 
   3   4   9        5.94        1.62      3.24 o 
   4   4   9       42.21       38.93      6.68 o 
   5   4   9        0.01        2.65      3.04 o 
   6   4   9        5.26        0.65      2.70 o 
   7   4   9       38.07       34.07      9.73 o 
   8   4   9        0.93       -4.17     10.54 o 
 -13   5   9        0.97        1.62      4.87 o 
 -12   5   9        0.04       -1.62      4.87 o 
 -11   5   9        0.44      -11.36     11.36 o 
 -10   5   9        1.64        1.62      3.24 o 
  -9   5   9        0.30       -2.16      2.81 o 
  -8   5   9        2.03        0.00      3.24 o 
  -7   5   9        0.49       -6.49      6.49 o 
  -6   5   9        0.00        6.49      4.87 o 
  -5   5   9        0.36        0.00      1.62 o 
  -4   5   9        1.81        2.16      1.62 o 
  -3   5   9        2.96        1.62      1.62 o 
  -2   5   9        1.49        1.08      1.45 o 
  -1   5   9        0.35        0.00      3.24 o 
   0   5   9        0.24        3.24      3.24 o 
   1   5   9        0.27        0.00      3.24 o 
   2   5   9        0.00        3.24      8.11 o 
   3   5   9        0.15       -3.89      3.89 o 
   4   5   9        0.36        1.95      2.70 o 
   5   5   9        0.38       -0.44      3.55 o 
   6   5   9        0.19        1.22      4.87 o 
   7   5   9        0.08       -8.11      8.11 o 
 -13   6   9        0.24       -3.24      3.24 o 
 -12   6   9      325.69      428.25     40.55 o 
 -11   6   9        1.64       12.98      8.11 o 
 -10   6   9      628.83      666.54     37.16 o 
  -9   6   9     1671.25     1638.34     57.92 o 
  -8   6   9     1112.07     1107.47    115.17 o 
  -7   6   9     1326.31     1289.63     68.13 o 
  -6   6   9      183.50      188.23     17.21 o 
  -5   6   9        2.79       25.95      9.73 o 
  -4   6   9        1.66        1.62      3.24 o 
  -3   6   9      480.85      506.00     26.94 o 
  -2   6   9      122.16      102.20     16.22 o 
  -1   6   9       42.81       40.55      9.73 o 
   0   6   9       10.48        8.11      6.49 o 
   1   6   9      224.48      253.06     27.58 o 
   2   6   9       59.90       65.89      9.02 o 
   3   6   9      165.46      144.77     13.84 o 
   4   6   9      130.92      118.10     12.10 o 
   5   6   9      119.78       88.02      9.96 o 
   6   6   9       32.92       27.58      8.11 o 
   7   6   9       24.26       30.82      9.73 o 
 -12   7   9        0.82       16.22      8.11 o 
 -11   7   9        0.02        1.62      4.87 o 
 -10   7   9        0.00       -1.62      2.29 o 
  -9   7   9        2.22        4.54      1.57 o 
  -8   7   9        1.03        3.48      3.24 o 
  -7   7   9        0.00       -3.24      4.87 o 
  -6   7   9        0.30       -4.17      4.17 o 
  -5   7   9        0.81       -1.62      6.49 o 
  -4   7   9        0.30        0.00      3.24 o 
  -3   7   9        0.03       -3.24      4.87 o 
  -2   7   9        2.49        4.87      6.49 o 
  -1   7   9        0.05        8.11      4.87 o 
   0   7   9        0.01        6.49      6.49 o 
   1   7   9        0.22       -8.11      8.11 o 
   2   7   9        0.34        0.00      6.49 o 
   3   7   9        0.48        1.62      6.49 o 
   4   7   9        0.04       -3.48      3.89 o 
   5   7   9        0.02       -1.30      2.70 o 
   6   7   9        0.47       -3.24      4.87 o 
 -12   8   9       52.52       69.75     16.22 o 
 -11   8   9        6.10       11.36      8.11 o 
 -10   8   9      166.85      185.04     15.87 o 
  -9   8   9        6.55        1.62      5.68 o 
  -8   8   9      272.94      244.95     34.07 o 
  -7   8   9       10.18        9.73      6.49 o 
  -6   8   9       38.55       40.29      6.56 o 
  -5   8   9      262.57      223.05     20.27 o 
  -4   8   9      313.70      314.70     35.69 o 
  -3   8   9     3909.87     3737.49    123.29 o 
  -2   8   9      335.15      328.07     26.38 o 
  -1   8   9       72.14       72.88     12.00 o 
   0   8   9      102.27      100.11     14.78 o 
   1   8   9       37.26       42.18     14.60 o 
   2   8   9        9.89       17.84      9.73 o 
   3   8   9       10.01        6.85      5.07 o 
   4   8   9       27.13       22.17      4.68 o 
   5   8   9        6.26        4.87      4.87 o 
 -11   9   9        0.01       -6.49      6.49 o 
 -10   9   9        2.39        2.43      3.44 o 
  -9   9   9        0.14       -2.70      2.70 o 
  -8   9   9        1.02       -4.87      6.49 o 
  -7   9   9        2.02       -8.11      9.73 o 
  -6   9   9        0.16       -1.01      4.17 o 
  -5   9   9        0.03        0.32      2.70 o 
  -4   9   9        0.02       -8.11      8.11 o 
  -3   9   9        0.11       -1.62      3.24 o 
  -2   9   9        1.45        0.00      6.49 o 
  -1   9   9        1.07       -2.95      6.23 o 
   0   9   9        0.02        0.81      3.44 o 
   1   9   9        1.17        8.11      6.23 o 
   2   9   9        0.06        2.27      2.70 o 
   3   9   9        0.14       -2.88      2.88 o 
 -11  10   9        4.66        0.00      3.24 o 
 -10  10   9        5.57       10.34      4.17 o 
  -9  10   9        0.53       -4.87      6.49 o 
  -8  10   9      210.93      244.95     32.44 o 
  -7  10   9        6.66        8.11      6.49 o 
  -6  10   9        1.56        1.30      2.70 o 
  -5  10   9        7.00        2.92      2.70 o 
  -4  10   9      115.40      110.31     21.09 o 
  -3  10   9       13.09        6.49      3.24 o 
  -2  10   9       21.14       11.36      3.24 o 
  -1  10   9       46.45       43.80     12.98 o 
   0  10   9      264.40      303.35     34.07 o 
   1  10   9       29.60       24.33      6.88 o 
   2  10   9       37.65       40.97      6.19 o 
  -9  11   9        0.35       -1.62      3.24 o 
  -8  11   9        0.22        0.00      4.87 o 
  -7  11   9        0.03        4.87      6.49 o 
  -6  11   9        0.67       -3.24      8.11 o 
  -5  11   9        0.14       -0.81      8.92 o 
  -4  11   9        1.76       -4.87      4.87 o 
  -3  11   9        1.41        6.49      4.87 o 
  -2  11   9        0.02        4.87      4.87 o 
  -1  11   9        0.69        4.87      4.87 o 
   0  11   9        0.06       -3.24      4.87 o 
  -7  12   9      128.86      123.29     19.47 o 
  -6  12   9        4.75       11.36      8.11 o 
  -5  12   9       29.84       19.47      9.73 o 
  -4  12   9       15.19       17.84      5.74 o 
  -3  12   9      423.74      408.44     22.94 o 
  -2  12   9       13.29       10.38      2.70 o 
  -1 -13  10        0.01       -4.87      4.87 o 
   0 -13  10        0.01       -2.16      5.68 o 
   1 -13  10        0.10       -2.70      2.70 o 
   2 -13  10        0.01        1.62      4.87 o 
   3 -13  10        0.04       -1.62      2.43 o 
   4 -13  10        0.00        3.24      4.87 o 
   5 -13  10        2.63        6.49      4.87 o 
   6 -13  10        0.02       -1.62      4.87 o 
  -4 -12  10        2.75        8.11      4.87 o 
  -3 -12  10       54.56       47.04     11.36 o 
  -2 -12  10       11.08        9.73      6.49 o 
  -1 -12  10      285.69      295.42     20.55 o 
   0 -12  10        1.73        4.87      3.44 o 
   1 -12  10       20.55       20.79      6.23 o 
   2 -12  10      246.39      229.89     18.69 o 
   3 -12  10      189.84      207.64     27.58 o 
   4 -12  10      156.53      197.91     25.95 o 
   5 -12  10       91.85      108.69     17.84 o 
   6 -12  10        0.16       -1.62      3.24 o 
   7 -12  10       16.60       16.22      6.49 o 
  -5 -11  10        0.03        0.00      3.24 o 
  -4 -11  10        0.50        0.32      2.70 o 
  -3 -11  10        1.83        1.30      2.70 o 
  -2 -11  10        0.04        1.18      1.63 o 
  -1 -11  10        1.55        1.01      2.08 o 
   0 -11  10        0.00       -3.85      4.17 o 
   1 -11  10        0.00       -0.81      2.29 o 
   2 -11  10        0.04        3.71      3.89 o 
   3 -11  10        0.05       -1.62      3.24 o 
   4 -11  10        0.00       -3.24      3.24 o 
   5 -11  10        0.18        0.00      4.87 o 
   6 -11  10        1.73        0.32      2.70 o 
   7 -11  10        0.17        0.32      2.70 o 
   8 -11  10        0.53        0.81      1.15 o 
  -6 -10  10        1.85       -1.62      4.87 o 
  -5 -10  10       21.05       32.44     11.36 o 
  -4 -10  10       45.29       30.82     11.36 o 
  -3 -10  10      252.32      254.68     32.44 o 
  -2 -10  10      937.27      990.73     42.91 o 
  -1 -10  10      694.76      757.73     30.56 o 
   0 -10  10      318.00      301.89     18.98 o 
   1 -10  10       10.81       17.98      4.49 o 
   2 -10  10      162.88      154.11     24.33 o 
   3 -10  10      160.78      171.95     25.95 o 
   4 -10  10     1994.21     2102.34     87.60 o 
   5 -10  10      114.78      100.57     17.84 o 
   6 -10  10      135.07      155.14     15.45 o 
   7 -10  10      105.54      118.70     11.16 o 
   8 -10  10       74.08       99.79     12.46 o 
   9 -10  10       88.09      102.10     13.79 o 
  -8  -9  10        0.28       -3.24      3.24 o 
  -7  -9  10        0.07       -2.70      2.70 o 
  -6  -9  10        0.18       -3.24      4.87 o 
  -5  -9  10        0.25       -3.24      4.87 o 
  -4  -9  10        0.02       -4.87      4.87 o 
  -3  -9  10        0.69       -3.24      4.87 o 
  -2  -9  10        0.08        0.00      4.87 o 
  -1  -9  10        1.95       -1.62      6.49 o 
   0  -9  10        0.07       -0.97      2.70 o 
   1  -9  10        0.05       -0.32      3.24 o 
   2  -9  10        0.24        0.81      3.44 o 
   3  -9  10        0.36        3.24      4.87 o 
   4  -9  10        0.89        4.87      4.87 o 
   5  -9  10        0.26        0.00      3.24 o 
   6  -9  10        0.59        2.78      3.89 o 
   7  -9  10        0.32        0.00      2.70 o 
   8  -9  10        0.41       -0.32      5.68 o 
   9  -9  10        1.21        3.24      6.49 o 
  10  -9  10        0.24        3.24      3.24 o 
  -8  -8  10      125.94      136.92     14.30 o 
  -7  -8  10       98.05      102.85     13.76 o 
  -6  -8  10      516.38      549.16     33.21 o 
  -5  -8  10        1.23        0.00      4.87 o 
  -4  -8  10       90.37       94.09     19.47 o 
  -3  -8  10      404.23      395.81     38.93 o 
  -2  -8  10       37.60       30.82     11.36 o 
  -1  -8  10      139.73      110.31     19.47 o 
   0  -8  10     1279.81     1266.92     68.13 o 
   1  -8  10        0.40        1.62      3.24 o 
   2  -8  10        3.98        6.49      4.87 o 
   3  -8  10        0.42       -1.62      3.24 o 
   4  -8  10       85.79       89.72      9.27 o 
   5  -8  10      940.36      913.70     40.10 o 
   6  -8  10      576.56      554.78     43.80 o 
   7  -8  10      627.69      579.06     31.53 o 
   8  -8  10       35.05       23.92      6.49 o 
   9  -8  10      213.90      238.46     24.33 o 
  10  -8  10        3.15        3.24      3.24 o 
  -9  -7  10        1.85       12.98      6.49 o 
  -8  -7  10        0.64       -3.24      3.44 o 
  -7  -7  10        0.18       -0.81      5.74 o 
  -6  -7  10        0.13        0.23      3.89 o 
  -5  -7  10        0.24       -2.43      3.08 o 
  -4  -7  10        0.02        1.42      2.08 o 
  -3  -7  10        0.01       -3.89      3.89 o 
  -2  -7  10        0.00       -1.62      1.62 o 
  -1  -7  10        0.17       -4.87      4.87 o 
   0  -7  10        0.33        3.24      3.24 o 
   1  -7  10        0.00        0.32      2.70 o 
   2  -7  10        0.44        1.62      1.91 o 
   3  -7  10        0.49        0.00      3.24 o 
   4  -7  10        0.56        0.00      2.70 o 
   5  -7  10        1.24        4.54      2.70 o 
   6  -7  10        0.01       -3.44      3.44 o 
   7  -7  10        0.56       -1.62      4.87 o 
   8  -7  10        0.00        0.00      4.87 o 
   9  -7  10        0.60        1.62      3.24 o 
  10  -7  10        0.02        3.24      3.24 o 
 -10  -6  10      153.93      160.60     22.71 o 
  -9  -6  10      311.10      344.53     24.17 o 
  -8  -6  10       13.70       17.84      5.74 o 
  -7  -6  10     1430.89     1425.41     55.41 o 
  -6  -6  10       93.31       77.86     13.15 o 
  -5  -6  10       72.09       99.91     13.76 o 
  -4  -6  10        0.03        2.70      2.90 o 
  -3  -6  10        1.41        2.43      2.29 o 
  -2  -6  10      465.31      395.81     35.69 o 
  -1  -6  10       76.15       58.40     12.98 o 
   0  -6  10      489.89      514.41     24.48 o 
   1  -6  10     1775.48     1846.40     48.01 o 
   2  -6  10       13.30        9.00      3.04 o 
   3  -6  10       55.50       63.18      9.73 o 
   4  -6  10      265.73      231.06     18.25 o 
   5  -6  10      135.34      117.36     13.76 o 
   6  -6  10        4.07        0.93      2.36 o 
   7  -6  10       21.74        8.11      3.44 o 
   8  -6  10       43.35       51.91     11.36 o 
   9  -6  10       47.20       38.93      9.73 o 
  10  -6  10      243.67      236.84     24.33 o 
 -11  -5  10        0.01        0.00      3.24 o 
 -10  -5  10        0.18        3.24      6.49 o 
  -9  -5  10        0.71       -1.62      4.87 o 
  -8  -5  10        0.54       -3.04      4.17 o 
  -7  -5  10        2.08       -1.62      4.59 o 
  -6  -5  10        0.11        0.81      3.44 o 
  -5  -5  10        1.03        2.55      4.87 o 
  -4  -5  10        0.04       -2.70      2.70 o 
  -3  -5  10        0.37       -1.62      1.62 o 
  -2  -5  10        0.18        1.62      3.24 o 
  -1  -5  10        0.30       -2.70      2.90 o 
   0  -5  10        0.34        0.81      2.43 o 
   1  -5  10        0.19        1.62      2.29 o 
   2  -5  10        0.04        1.62      2.29 o 
   3  -5  10        0.29        0.00      1.45 o 
   4  -5  10        0.04       -2.70      2.70 o 
   5  -5  10        0.22        2.09      8.11 o 
   6  -5  10        0.10       -0.32      2.16 o 
   7  -5  10        1.33       -1.62      3.24 o 
   8  -5  10        0.06       -0.54      5.07 o 
   9  -5  10        0.07       -1.62      3.24 o 
  10  -5  10        0.50        0.00      4.87 o 
 -11  -4  10        0.05        9.73      6.49 o 
 -10  -4  10       12.22       -1.62      6.49 o 
  -9  -4  10      129.56      151.78     19.47 o 
  -8  -4  10      316.50      329.82     26.79 o 
  -7  -4  10      191.29      197.56     13.94 o 
  -6  -4  10       81.63       86.18      9.99 o 
  -5  -4  10       84.75      116.03     13.15 o 
  -4  -4  10    11585.84    12922.65    134.60 o 
  -3  -4  10       22.27       35.47      6.23 o 
  -2  -4  10      900.49      967.11     31.57 o 
  -1  -4  10        7.85       15.76      3.89 o 
   0  -4  10      747.03      918.14     60.83 o 
   1  -4  10      152.28      174.48     13.76 o 
   2  -4  10     2280.09     2563.90     88.41 o 
   3  -4  10      779.71      845.15     45.42 o 
   4  -4  10      799.87      842.27     31.40 o 
   5  -4  10       62.80       65.54      9.18 o 
   6  -4  10        9.99       19.47      8.11 o 
   7  -4  10       47.08       28.00     10.54 o 
   8  -4  10      198.42      178.77     14.53 o 
   9  -4  10        2.18        4.63      3.89 o 
  10  -4  10      123.13      125.19     15.41 o 
 -12  -3  10        0.27        4.87      4.87 o 
 -11  -3  10        0.26        4.87      6.49 o 
 -10  -3  10        2.80        8.11      9.73 o 
  -9  -3  10        0.57        0.00      2.90 o 
  -8  -3  10        1.35        2.95      2.99 o 
  -7  -3  10        0.37        6.49      6.49 o 
  -6  -3  10        0.14       -2.16      2.81 o 
  -5  -3  10        0.05        1.12      3.17 o 
  -4  -3  10        0.20       -0.88      1.74 o 
  -3  -3  10        1.47       -1.62      1.62 o 
  -2  -3  10        3.07        3.24      3.44 o 
  -1  -3  10        1.08       -1.39      2.36 o 
   0  -3  10        0.96       -0.54      1.78 o 
   1  -3  10        0.17        0.59      1.39 o 
   2  -3  10        0.62        0.00      3.24 o 
   3  -3  10        0.24       -0.65      3.24 o 
   4  -3  10        0.33        1.62      1.62 o 
   5  -3  10        0.91        4.87      4.87 o 
   6  -3  10        0.70        3.24      4.87 o 
   7  -3  10        0.00       -4.30      4.30 o 
   8  -3  10        0.51        2.90      2.73 o 
   9  -3  10        1.90        0.81      2.29 o 
  10  -3  10        0.01       61.87     52.72 o 
 -12  -2  10        0.05       -3.24      3.24 o 
 -11  -2  10       52.32       53.53     14.60 o 
 -10  -2  10      118.09      101.26     15.45 o 
  -9  -2  10      842.74      916.17     42.39 o 
  -8  -2  10      492.37      437.30     29.82 o 
  -7  -2  10      429.30      423.39     37.31 o 
  -6  -2  10     1311.69     1463.31     46.99 o 
  -5  -2  10       16.07        9.73      4.59 o 
  -4  -2  10      108.76       99.22      9.27 o 
  -3  -2  10      814.60      827.44     24.21 o 
  -2  -2  10      776.17      752.73     22.61 o 
  -1  -2  10     5600.25     6024.13     77.37 o 
   0  -2  10     2262.48     2533.26     33.58 o 
   1  -2  10     1792.22     2179.91     30.24 o 
   2  -2  10      172.01      163.71     13.15 o 
   3  -2  10      218.99      269.85     17.75 o 
   4  -2  10     2837.47     3021.54     63.59 o 
   5  -2  10       46.26       44.62      8.03 o 
   6  -2  10      243.90      218.99     29.20 o 
   7  -2  10      133.90      165.34     13.58 o 
   8  -2  10      872.94      837.20     61.64 o 
   9  -2  10       44.26       64.41     11.30 o 
  10  -2  10      380.13      590.12    132.21 o 
 -12  -1  10        0.07        1.62      4.87 o 
 -11  -1  10        0.38       -1.62      6.49 o 
 -10  -1  10        0.34        0.00      4.87 o 
  -9  -1  10        0.23       -4.51      5.07 o 
  -8  -1  10        0.09       -1.62      1.62 o 
  -7  -1  10        0.05        0.00      4.87 o 
  -6  -1  10        0.77       -6.49      6.49 o 
  -5  -1  10        0.14       -2.49      2.49 o 
  -4  -1  10        0.16       -2.03      2.08 o 
  -3  -1  10        0.15       -1.62      1.62 o 
  -2  -1  10        0.28       -1.39      1.39 o 
  -1  -1  10        0.06       -0.54      1.03 o 
   0  -1  10        0.69       -0.41      1.32 o 
   1  -1  10        0.87       -1.62      2.29 o 
   2  -1  10        0.00       -1.45      1.45 o 
   3  -1  10        0.14       -0.65      2.70 o 
   4  -1  10        1.34        0.00      2.29 o 
   5  -1  10        0.66        3.24      4.87 o 
   6  -1  10        1.34        2.50      4.03 o 
   7  -1  10        0.01       -0.54      1.87 o 
   8  -1  10        0.11       -0.32      2.70 o 
   9  -1  10        0.68       86.05    107.87 o 
  10  -1  10        0.63       -4.87      4.87 o 
 -13   0  10        0.01        0.00      1.45 o 
 -12   0  10        0.61       -4.17      4.17 o 
 -11   0  10        0.02       -2.32      3.89 o 
 -10   0  10      828.06      802.98     61.64 o 
  -9   0  10        0.33        0.54      2.90 o 
  -8   0  10        5.04        4.87      4.87 o 
  -7   0  10        0.09        8.11      6.49 o 
  -6   0  10     3035.25     2964.65     63.28 o 
  -5   0  10        0.61        0.54      1.45 o 
  -4   0  10       24.75       30.57      6.23 o 
  -3   0  10        0.31       -0.54      1.45 o 
  -2   0  10     1798.49     1998.52     61.64 o 
  -1   0  10        0.11        0.81      2.43 o 
   0   0  10     1625.95     1922.96     41.25 o 
   1   0  10        0.31       -0.32      2.70 o 
   2   0  10     4115.91     5394.75     94.09 o 
   3   0  10        0.05       -1.62      1.62 o 
   4   0  10     5448.88     5839.83    129.77 o 
   5   0  10        0.04        4.87      3.24 o 
   6   0  10     1526.53     1553.97     53.13 o 
   7   0  10        0.25        4.06      4.59 o 
   8   0  10     1122.51     1067.01     51.10 o 
   9   0  10        0.02      288.75    365.80 o 
  10   0  10        4.12        0.00      3.24 o 
 -13   1  10        0.03        2.23      2.08 o 
 -12   1  10        1.69       -4.35      4.35 o 
 -11   1  10        0.00       -3.24      4.87 o 
 -10   1  10        0.05        0.00      3.24 o 
  -9   1  10        1.00        0.00      3.44 o 
  -8   1  10        0.84       -2.90      2.90 o 
  -7   1  10        0.01       -3.24      6.49 o 
  -6   1  10        0.09       -1.62      3.24 o 
  -5   1  10        1.93        0.81      1.15 o 
  -4   1  10        0.56       -5.68      5.68 o 
  -3   1  10        1.31       -2.60      3.24 o 
  -2   1  10        0.63        0.41      1.54 o 
  -1   1  10        0.04        0.00      1.32 o 
   0   1  10        1.36        2.92      2.70 o 
   1   1  10        0.68       -0.81      4.06 o 
   2   1  10        0.31        1.22      2.43 o 
   3   1  10        0.31       -1.62      3.24 o 
   4   1  10        0.65       -3.24      3.24 o 
   5   1  10        0.19       -3.24      4.87 o 
   6   1  10        0.00        1.03      2.78 o 
   7   1  10        0.05       -3.01      3.01 o 
   8   1  10        1.74      170.46    298.48 o 
   9   1  10        2.32       -1.62      4.87 o 
 -13   2  10       35.24       30.14      6.88 o 
 -12   2  10        2.30        0.00      8.11 o 
 -11   2  10      374.81      392.57     42.18 o 
 -10   2  10       20.07       19.47      8.11 o 
  -9   2  10      100.16      108.51     14.30 o 
  -8   2  10      907.05      965.19     60.02 o 
  -7   2  10        9.87       16.22      8.11 o 
  -6   2  10      192.13      167.08     22.71 o 
  -5   2  10     2155.71     2207.78     74.62 o 
  -4   2  10     1761.87     1893.68     68.13 o 
  -3   2  10       81.33       77.86      8.96 o 
  -2   2  10     7107.64     7537.85     79.62 o 
  -1   2  10     7796.49     9379.12    106.99 o 
   0   2  10      379.96      488.09     34.88 o 
   1   2  10       91.18       98.76     10.85 o 
   2   2  10      824.54      780.27     47.04 o 
   3   2  10       64.49       63.26     14.60 o 
   4   2  10      532.95      558.03     43.80 o 
   5   2  10       66.67       74.77      9.55 o 
   6   2  10        7.25       12.26      3.61 o 
   7   2  10      155.71      173.42     18.90 o 
   8   2  10       23.28       24.33      9.73 o 
   9   2  10       99.37      118.42     17.84 o 
 -13   3  10        0.79        4.87      4.87 o 
 -12   3  10        1.27       -3.24      6.49 o 
 -11   3  10        0.40        1.62      4.87 o 
 -10   3  10        0.99        0.65      3.24 o 
  -9   3  10        0.14        3.48      4.06 o 
  -8   3  10        1.17       -3.24      3.24 o 
  -7   3  10        1.76       -3.24      4.87 o 
  -6   3  10        0.01        8.11      4.87 o 
  -5   3  10        0.24       -4.87      4.87 o 
  -4   3  10        1.90       12.98      6.49 o 
  -3   3  10        0.37       -3.24      6.49 o 
  -2   3  10        0.00       -1.54      1.54 o 
  -1   3  10        1.32       -1.39      2.36 o 
   0   3  10        0.47       -0.41      1.54 o 
   1   3  10        0.28        1.62      3.24 o 
   2   3  10        0.04       -1.62      4.87 o 
   3   3  10        2.80        3.24      6.49 o 
   4   3  10        0.37       -1.88      4.27 o 
   5   3  10        1.17       -3.65      3.65 o 
   6   3  10        0.02       -1.62      2.90 o 
   7   3  10        2.22        0.70      4.87 o 
   8   3  10        0.11       -3.65      4.87 o 
 -13   4  10       28.68       35.69     12.98 o 
 -12   4  10       53.49       63.26     16.22 o 
 -11   4  10       34.91       45.42     14.60 o 
 -10   4  10      180.17      180.17     18.90 o 
  -9   4  10      128.00      169.67     18.25 o 
  -8   4  10       20.36      100.57     19.47 o 
  -7   4  10     2693.88     2705.79     95.71 o 
  -6   4  10        8.11        8.11      4.87 o 
  -5   4  10       74.90       73.00     14.60 o 
  -4   4  10      105.78      129.77     17.84 o 
  -3   4  10      378.43      439.20     24.01 o 
  -2   4  10        4.56        3.24      3.24 o 
  -1   4  10      276.04      246.28     16.60 o 
   0   4  10     3439.14     3797.51     90.84 o 
   1   4  10      801.53      863.00     55.15 o 
   2   4  10      181.33      207.64     27.58 o 
   3   4  10      151.30      141.98     17.21 o 
   4   4  10       98.92       80.14      9.96 o 
   5   4  10       51.36       38.23      8.55 o 
   6   4  10       90.74       72.27     11.47 o 
   7   4  10       14.56        6.03      4.87 o 
   8   4  10      244.57      210.69     15.45 o 
 -13   5  10        0.01       -3.24      3.24 o 
 -12   5  10        0.56        6.49      6.49 o 
 -11   5  10        0.34        4.87      6.49 o 
 -10   5  10        0.02       -3.24      4.87 o 
  -9   5  10        0.92        3.24      5.40 o 
  -8   5  10        0.26       -3.51      3.51 o 
  -7   5  10        0.84       -4.87      4.87 o 
  -6   5  10        0.35        3.24      3.24 o 
  -5   5  10        0.42       -0.81      2.29 o 
  -4   5  10        0.21        0.00      4.87 o 
  -3   5  10        0.20       -1.08      1.45 o 
  -2   5  10        1.75        3.24      2.29 o 
  -1   5  10        0.93        1.62      3.24 o 
   0   5  10        0.04       -3.24      3.24 o 
   1   5  10        3.87        8.11      3.24 o 
   2   5  10        3.61        7.88      3.89 o 
   3   5  10        0.16       -2.60      7.30 o 
   4   5  10        0.34       -2.16      5.68 o 
   5   5  10        0.24       -6.49      8.11 o 
   6   5  10        0.13       -2.90      2.90 o 
   7   5  10        0.28        3.71      8.11 o 
 -13   6  10        9.50       17.84      8.11 o 
 -12   6  10      132.89      147.62     22.71 o 
 -11   6  10      185.10      217.37     30.82 o 
 -10   6  10      462.71      498.20     32.06 o 
  -9   6  10     1464.73     1449.39     44.60 o 
  -8   6  10      164.82      157.28     17.75 o 
  -7   6  10      146.42      158.34     14.22 o 
  -6   6  10      231.68      209.26     25.95 o 
  -5   6  10       14.65       27.58      9.73 o 
  -4   6  10      350.59      314.47     23.49 o 
  -3   6  10     1891.58     1978.81     55.02 o 
  -2   6  10       56.43       56.78     12.98 o 
  -1   6  10       44.99       27.58      9.73 o 
   0   6  10      202.32      168.71     22.71 o 
   1   6  10        2.79        2.70     16.22 o 
   2   6  10      617.00      576.66     34.18 o 
   3   6  10      482.77      546.67     43.80 o 
   4   6  10       78.05       67.36     22.71 o 
   5   6  10      167.55      150.70     15.45 o 
   6   6  10        2.18       34.07      9.73 o 
 -12   7  10        1.78        1.62      3.24 o 
 -11   7  10        0.02        1.62      3.24 o 
 -10   7  10        0.23       -2.16      5.07 o 
  -9   7  10        0.42        2.92      2.70 o 
  -8   7  10        0.04        0.00      6.49 o 
  -7   7  10        1.55        3.24      4.87 o 
  -6   7  10        0.06        0.00      3.24 o 
  -5   7  10        0.34       -0.65      2.70 o 
  -4   7  10        0.72        2.50      2.49 o 
  -3   7  10        1.55        7.30      4.59 o 
  -2   7  10        0.00        0.41      2.58 o 
  -1   7  10        0.10       -3.89      3.89 o 
   0   7  10        0.00        0.23      4.06 o 
   1   7  10        0.00       -3.51      3.51 o 
   2   7  10        0.08       -2.90      2.90 o 
   3   7  10        0.01       -1.88      2.73 o 
   4   7  10        0.54        2.95      3.04 o 
   5   7  10        0.01       -1.62      1.62 o 
 -12   8  10        1.55       25.95      9.73 o 
 -11   8  10      155.96      134.74     14.78 o 
 -10   8  10      121.38      159.12     17.21 o 
  -9   8  10       43.28       27.58     11.36 o 
  -8   8  10      104.24       95.71     21.09 o 
  -7   8  10       71.28       50.29     14.60 o 
  -6   8  10      427.25      384.46     42.18 o 
  -5   8  10      332.53      335.79     37.31 o 
  -4   8  10      179.30      144.37     25.95 o 
  -3   8  10     1916.13     1833.06     90.84 o 
  -2   8  10       24.32       16.22      8.11 o 
  -1   8  10      436.21      423.92     29.76 o 
   0   8  10       62.40       65.13     12.00 o 
   1   8  10       21.85       29.63      8.55 o 
   2   8  10      123.25      115.38     15.20 o 
   3   8  10       55.12       53.41      7.77 o 
   4   8  10        8.84       17.30      3.75 o 
 -11   9  10        0.01        0.00      1.45 o 
 -10   9  10        0.59        2.03      8.11 o 
  -9   9  10        1.61       -6.49      6.49 o 
  -8   9  10        1.37       -1.62      4.87 o 
  -7   9  10        0.18        3.24      6.49 o 
  -6   9  10        0.39        3.24      3.24 o 
  -5   9  10        3.72       -1.16      3.89 o 
  -4   9  10        1.44       -1.62      4.87 o 
  -3   9  10        0.73        3.24      4.87 o 
  -2   9  10        0.14       -4.87      4.87 o 
  -1   9  10        0.03       -3.24      4.87 o 
   0   9  10        0.09        0.00      3.44 o 
   1   9  10        0.08        1.62      4.06 o 
   2   9  10        0.10        2.55      2.46 o 
   3   9  10        0.22       -2.29      2.29 o 
 -10  10  10        6.23        9.73      4.87 o 
  -9  10  10       90.41       89.22     17.84 o 
  -8  10  10        1.89        9.73      6.49 o 
  -7  10  10       22.76       22.71     11.36 o 
  -6  10  10       37.19       30.82     12.98 o 
  -5  10  10       38.83       30.82      8.03 o 
  -4  10  10       27.10       21.09      9.73 o 
  -3  10  10        1.82        3.24      3.24 o 
  -2  10  10       43.32       40.55     12.98 o 
  -1  10  10      240.37      266.04     30.82 o 
   0  10  10        4.99       14.60      6.49 o 
   1  10  10      101.48       94.09     16.22 o 
  -9  11  10        0.20        6.49      6.49 o 
  -8  11  10        0.40       -1.62      8.11 o 
  -7  11  10        0.04        3.24      6.49 o 
  -6  11  10        0.01        0.00      4.87 o 
  -5  11  10        0.19       -3.24      6.49 o 
  -4  11  10        0.24        6.29      4.17 o 
  -3  11  10        1.43       -1.62      6.49 o 
  -2  11  10        1.48        1.62      3.24 o 
  -1  11  10        0.27        8.11      8.11 o 
  -6  12  10       85.36       63.26     14.60 o 
  -5  12  10       43.37       35.69     11.36 o 
  -4  12  10       69.99       63.26     12.98 o 
  -1 -13  11        1.47        2.43      2.29 o 
   0 -13  11        1.60        1.62      2.43 o 
   1 -13  11        0.31       -0.54      1.45 o 
   2 -13  11        0.28        1.62      2.43 o 
   3 -13  11        0.16       -1.62      3.24 o 
   4 -13  11        0.09       -4.87      4.87 o 
   5 -13  11        0.11       -1.62      4.87 o 
  -3 -12  11      188.67      241.70     24.33 o 
  -2 -12  11        0.49        3.89      2.70 o 
  -1 -12  11      107.73       97.33     11.47 o 
   0 -12  11        2.40       16.22      5.07 o 
   1 -12  11      509.13      512.97     27.95 o 
   2 -12  11       50.87       48.67     14.60 o 
   3 -12  11      424.75      498.01     40.55 o 
   4 -12  11     1063.54     1198.79     61.64 o 
   5 -12  11      120.91      142.29     13.62 o 
   6 -12  11       48.76       47.99      5.71 o 
   7 -12  11      158.65      176.82     21.09 o 
  -5 -11  11        0.35        1.62      3.24 o 
  -4 -11  11        0.20       -3.06      8.92 o 
  -3 -11  11        0.94        0.00      2.70 o 
  -2 -11  11        0.45       -2.14      2.14 o 
  -1 -11  11        0.69       -1.50      3.03 o 
   0 -11  11        0.32       -3.24      3.44 o 
   1 -11  11        1.37        4.40      3.89 o 
   2 -11  11        0.00        0.00      3.24 o 
   3 -11  11        0.29        6.49      4.87 o 
   4 -11  11        1.57        1.62      4.87 o 
   5 -11  11        0.05        1.62      2.70 o 
   6 -11  11        0.19       -1.30      2.70 o 
   7 -11  11        0.53       -0.97      2.70 o 
   8 -11  11        0.09       -0.81      2.29 o 
  -6 -10  11       30.56       22.71      9.73 o 
  -5 -10  11        0.89        0.00      3.24 o 
  -4 -10  11        1.29       -4.87      4.87 o 
  -3 -10  11       44.08       31.28      7.79 o 
  -2 -10  11       14.41       13.67      3.89 o 
  -1 -10  11      216.11      223.26     16.22 o 
   0 -10  11       72.72       67.56      8.52 o 
   1 -10  11      150.94      144.37     22.71 o 
   2 -10  11       40.63       40.55     12.98 o 
   3 -10  11      148.03      149.24     24.33 o 
   4 -10  11      311.40      345.52     35.69 o 
   5 -10  11     3451.27     3544.45    110.31 o 
   6 -10  11      663.49      774.00     34.41 o 
   7 -10  11      278.71      294.52     20.55 o 
   8 -10  11       29.34       25.95      6.88 o 
   9 -10  11        2.00        6.81      2.70 o 
  -7  -9  11        1.29        9.73      4.87 o 
  -6  -9  11        0.06        1.62      4.87 o 
  -5  -9  11        0.96        6.49      6.49 o 
  -4  -9  11        0.02       -3.24      3.24 o 
  -3  -9  11        0.11        1.62      4.87 o 
  -2  -9  11        0.07        6.49      4.87 o 
  -1  -9  11        0.58        0.00      3.44 o 
   0  -9  11        0.79        0.00      3.82 o 
   1  -9  11        0.15       -1.08      2.90 o 
   2  -9  11        0.00       -3.24      3.24 o 
   3  -9  11        0.83        0.00      1.62 o 
   4  -9  11        0.18       -4.87      4.87 o 
   5  -9  11        0.00        3.24      4.87 o 
   6  -9  11        0.57        1.62      3.24 o 
   7  -9  11        0.93        0.32      2.70 o 
   8  -9  11        0.65        2.60      2.70 o 
   9  -9  11        0.96        0.00      1.62 o 
  -8  -8  11       13.59       19.47      5.74 o 
  -7  -8  11        0.15        2.60      3.24 o 
  -6  -8  11      537.82      520.72     43.80 o 
  -5  -8  11      959.94      936.00     61.64 o 
  -4  -8  11      148.74      142.75     24.33 o 
  -3  -8  11      196.64      194.66     27.58 o 
  -2  -8  11      730.09      698.49     27.93 o 
  -1  -8  11       21.94       32.44     11.36 o 
   0  -8  11      240.08      254.68     30.82 o 
   1  -8  11      614.08      609.94     47.04 o 
   2  -8  11      384.63      385.30     36.50 o 
   3  -8  11       42.32       46.83      8.55 o 
   4  -8  11      701.02      655.74     26.77 o 
   5  -8  11       28.38       37.31     12.98 o 
   6  -8  11       92.03       82.73     16.22 o 
   7  -8  11       17.05       21.38      6.23 o 
   8  -8  11      186.19      201.15     24.33 o 
   9  -8  11        0.16       -4.87      6.49 o 
  10  -8  11        8.64       12.98      4.87 o 
  -9  -7  11        0.24        0.81      4.06 o 
  -8  -7  11        1.66        0.81      7.30 o 
  -7  -7  11        1.64        0.00      4.87 o 
  -6  -7  11        0.02        1.62      3.44 o 
  -5  -7  11        0.05        3.24      3.44 o 
  -4  -7  11        0.50        0.46      5.15 o 
  -3  -7  11        0.12        0.00      2.29 o 
  -2  -7  11        0.00       -3.24      4.87 o 
  -1  -7  11        3.00       -4.87      6.49 o 
   0  -7  11        0.87       -6.49      6.49 o 
   1  -7  11        0.07        0.00      5.68 o 
   2  -7  11        0.36       -0.32      2.70 o 
   3  -7  11        0.25        1.62      1.62 o 
   4  -7  11        0.13        1.62      4.87 o 
   5  -7  11        1.18        0.00      2.36 o 
   6  -7  11        3.20        2.32      4.87 o 
   7  -7  11        0.20        1.82      4.17 o 
   8  -7  11        0.02       -6.49      6.49 o 
   9  -7  11        0.03        6.49      4.87 o 
  10  -7  11        0.00        0.00      3.24 o 
 -10  -6  11      113.58      128.15     21.09 o 
  -9  -6  11      201.89      217.32     19.40 o 
  -8  -6  11       79.19       84.06     14.60 o 
  -7  -6  11      659.56      619.83     36.49 o 
  -6  -6  11     2328.36     2228.81     68.71 o 
  -5  -6  11        7.29       15.17      4.49 o 
  -4  -6  11      399.04      378.92     26.38 o 
  -3  -6  11       63.36       55.78      9.70 o 
  -2  -6  11     3052.38     2773.92     95.71 o 
  -1  -6  11      982.12      853.26     51.91 o 
   0  -6  11      377.34      377.62     22.17 o 
   1  -6  11      107.15      103.84     11.47 o 
   2  -6  11      852.40      804.61     33.82 o 
   3  -6  11      133.83      115.17     19.47 o 
   4  -6  11      273.96      210.88     25.95 o 
   5  -6  11      256.62      239.53     14.75 o 
   6  -6  11      214.74      202.01     18.90 o 
   7  -6  11      190.29      149.53     16.60 o 
   8  -6  11        0.89       -6.49      6.49 o 
   9  -6  11       53.63       73.00     14.60 o 
  10  -6  11      165.58      137.88     19.47 o 
 -11  -5  11        0.27       14.60      8.11 o 
 -10  -5  11        0.10        1.62      6.49 o 
  -9  -5  11        0.76       -6.49      6.49 o 
  -8  -5  11        0.66        7.65      3.89 o 
  -7  -5  11        0.06       -4.87      4.87 o 
  -6  -5  11        0.16        2.70      2.38 o 
  -5  -5  11        0.62        0.00      3.24 o 
  -4  -5  11        0.05       -1.62      3.24 o 
  -3  -5  11        0.25       -1.62      1.62 o 
  -2  -5  11        0.35        6.49      6.49 o 
  -1  -5  11        0.90        0.97      2.70 o 
   0  -5  11        1.75        0.54      1.62 o 
   1  -5  11        1.53        2.16      1.62 o 
   2  -5  11        2.30        0.00      3.24 o 
   3  -5  11        0.53       -3.24      3.24 o 
   4  -5  11        0.09        3.24      4.87 o 
   5  -5  11        0.27       -3.24      4.87 o 
   6  -5  11        2.37        2.27      3.24 o 
   7  -5  11        0.22        4.87      2.70 o 
   8  -5  11        0.08       -0.46      3.89 o 
   9  -5  11        1.00       -1.62      4.87 o 
  10  -5  11        0.58        1.62      3.24 o 
 -11  -4  11       34.74       45.42     12.98 o 
 -10  -4  11       47.91       42.18     12.98 o 
  -9  -4  11      516.90      540.01     33.71 o 
  -8  -4  11        4.84        1.62      4.59 o 
  -7  -4  11       70.97       71.80      9.65 o 
  -6  -4  11     1416.82     1505.80     52.18 o 
  -5  -4  11      264.16      266.04     21.79 o 
  -4  -4  11       37.58       71.38     16.22 o 
  -3  -4  11     1336.08     1406.43     64.89 o 
  -2  -4  11       72.21      133.30     16.22 o 
  -1  -4  11     1754.29     1737.87     47.85 o 
   0  -4  11      253.61      294.25     15.28 o 
   1  -4  11      935.04      926.12     32.68 o 
   2  -4  11     1554.51     1696.80     63.26 o 
   3  -4  11      336.20      330.92     29.20 o 
   4  -4  11       78.17       98.95     16.22 o 
   5  -4  11       10.16        8.11      4.87 o 
   6  -4  11       45.50       36.66      8.03 o 
   7  -4  11        0.32       -5.07      5.07 o 
   8  -4  11        6.19        4.06      3.44 o 
   9  -4  11       42.29       42.83      8.55 o 
  10  -4  11        0.99        8.17     21.09 o 
 -12  -3  11        0.05       -4.87      4.87 o 
 -11  -3  11        0.45       -3.24      4.87 o 
 -10  -3  11        0.04        4.87      8.11 o 
  -9  -3  11        0.02        2.70      2.90 o 
  -8  -3  11        1.07        3.24      2.81 o 
  -7  -3  11        0.05       -1.62      4.87 o 
  -6  -3  11        0.21       -1.62      2.29 o 
  -5  -3  11        0.92        1.95      2.70 o 
  -4  -3  11        0.15        0.17      1.57 o 
  -3  -3  11        0.14       -0.54      2.55 o 
  -2  -3  11        0.28       -0.41      1.32 o 
  -1  -3  11        0.49       -0.41      2.08 o 
   0  -3  11        0.52       -2.08      2.08 o 
   1  -3  11        1.42       -0.41      1.54 o 
   2  -3  11        1.72        0.00      3.24 o 
   3  -3  11        1.47       -1.62      3.24 o 
   4  -3  11        0.41        0.00      4.87 o 
   5  -3  11        0.09        0.00      3.24 o 
   6  -3  11        0.01        0.18      2.12 o 
   7  -3  11        0.03       -1.37      4.30 o 
   8  -3  11        1.06        2.99      2.49 o 
   9  -3  11        0.08        4.06      4.59 o 
  10  -3  11        1.25       69.86    116.80 o 
 -12  -2  11       30.50       40.55     12.98 o 
 -11  -2  11        2.25        0.00      4.87 o 
 -10  -2  11      413.41      446.17     24.61 o 
  -9  -2  11       19.02       13.71      7.30 o 
  -8  -2  11      102.89      117.07     30.82 o 
  -7  -2  11      912.15      981.42     56.78 o 
  -6  -2  11        8.58       16.76      4.35 o 
  -5  -2  11      198.44      180.00     12.10 o 
  -4  -2  11     2129.10     2260.34     50.24 o 
  -3  -2  11     1712.83     1739.05     36.63 o 
  -2  -2  11       92.05       75.87      9.09 o 
  -1  -2  11     6910.93     7463.57    107.81 o 
   0  -2  11     7931.48     8902.98     78.20 o 
   1  -2  11      350.90      500.27     18.30 o 
   2  -2  11      117.37       94.69     10.85 o 
   3  -2  11      744.94      767.23     31.53 o 
   4  -2  11       61.44       64.95      9.70 o 
   5  -2  11      502.68      582.49     29.76 o 
   6  -2  11       65.76       84.12      8.23 o 
   7  -2  11        3.92        7.37      3.04 o 
   8  -2  11      163.02      165.97     30.82 o 
   9  -2  11       24.03       31.92     21.09 o 
  10  -2  11      111.18      465.98    266.04 o 
 -12  -1  11        0.29        3.24      3.24 o 
 -11  -1  11        0.05        6.49      6.49 o 
 -10  -1  11        0.00        4.87      3.24 o 
  -9  -1  11        0.07       -2.70      2.70 o 
  -8  -1  11        0.32       -3.24      3.24 o 
  -7  -1  11        0.03       -4.87      4.87 o 
  -6  -1  11        0.22        3.24      2.70 o 
  -5  -1  11        0.19       -0.54      3.24 o 
  -4  -1  11        0.17        1.62      3.24 o 
  -3  -1  11        0.85        0.00      1.32 o 
  -2  -1  11        0.04       -2.29      2.29 o 
  -1  -1  11        0.46       -1.34      1.34 o 
   0  -1  11        0.03       -0.54      1.45 o 
   1  -1  11        0.81       -1.08      1.45 o 
   2  -1  11        0.76       -0.97      2.70 o 
   3  -1  11        0.36        1.08      3.24 o 
   4  -1  11        0.15        0.00      1.45 o 
   5  -1  11        0.82       -4.87      4.87 o 
   6  -1  11        0.52       -1.14      3.56 o 
   7  -1  11        0.00        0.00      2.70 o 
   8  -1  11        0.83        5.47      4.17 o 
   9  -1  11        1.13      189.89    207.64 o 
 -13   0  11       29.56       11.36      8.11 o 
 -12   0  11        0.12       -1.62      3.24 o 
 -11   0  11      128.25      124.91     24.33 o 
 -10   0  11        0.57        6.16      2.70 o 
  -9   0  11     1240.49     1139.42     47.59 o 
  -8   0  11        0.12        0.00      4.87 o 
  -7   0  11      472.05      473.90     26.50 o 
  -6   0  11        0.22        6.49      3.44 o 
  -5   0  11     2921.21     2848.54     84.35 o 
  -4   0  11        0.47        0.00      3.24 o 
  -3   0  11     2030.55     2065.03     68.13 o 
  -2   0  11        0.00       27.58      9.73 o 
  -1   0  11     7757.17     9044.95    249.00 o 
   0   0  11        0.49       10.66      3.89 o 
   1   0  11     1391.05     1693.61     42.44 o 
   2   0  11        0.00        0.00      1.45 o 
   3   0  11       24.25       19.11      5.07 o 
   4   0  11        0.78        3.24      3.24 o 
   5   0  11     6286.17     6091.48     85.16 o 
   6   0  11        0.12        0.71      3.28 o 
   7   0  11     2708.50     2439.75    197.09 o 
   8   0  11        0.12       97.86    123.29 o 
   9   0  11       20.97       14.60      8.11 o 
 -13   1  11        0.98        0.81      2.29 o 
 -12   1  11        0.00       -3.24      3.24 o 
 -11   1  11        1.07       -6.49      6.49 o 
 -10   1  11        0.82       -5.07      5.07 o 
  -9   1  11        0.58       -4.06      4.59 o 
  -8   1  11        0.01       -3.89      3.89 o 
  -7   1  11        1.55        3.24      3.44 o 
  -6   1  11        1.87       -0.81      3.44 o 
  -5   1  11        0.12        1.62      4.87 o 
  -4   1  11        0.03        0.81      1.62 o 
  -3   1  11        1.69        3.24      1.45 o 
  -2   1  11        2.00        6.49      6.49 o 
  -1   1  11        1.15        1.22      2.43 o 
   0   1  11        0.01       -0.81      1.15 o 
   1   1  11        1.07        3.24      2.29 o 
   2   1  11        0.31       -0.81      3.44 o 
   3   1  11        0.22       -1.62      1.62 o 
   4   1  11        0.06        1.62      4.87 o 
   5   1  11        0.64       -0.38      2.22 o 
   6   1  11        0.00        0.20      2.08 o 
   7   1  11        0.84       -0.54      2.90 o 
   8   1  11        0.09        3.24      4.87 o 
   9   1  11        2.73        6.49      3.24 o 
 -13   2  11       10.17       13.52      4.35 o 
 -12   2  11       48.14       40.55     12.98 o 
 -11   2  11      109.01      129.77     24.33 o 
 -10   2  11      349.73      359.78     27.46 o 
  -9   2  11       13.10       12.80      5.07 o 
  -8   2  11     1546.50     1534.27     52.11 o 
  -7   2  11       31.57       34.07     11.36 o 
  -6   2  11        0.30        4.06      3.44 o 
  -5   2  11     2442.29     2376.27     57.22 o 
  -4   2  11        4.36       -0.32      2.70 o 
  -3   2  11     1191.78     1245.83     58.40 o 
  -2   2  11     2463.51     2652.14     53.33 o 
  -1   2  11     2451.49     2887.91     56.70 o 
   0   2  11      107.12      136.82     13.15 o 
   1   2  11       60.64       99.93     11.47 o 
   2   2  11       10.01        8.11      4.87 o 
   3   2  11      569.32      634.27     45.42 o 
   4   2  11      170.21      177.66     15.88 o 
   5   2  11       22.93       14.60      3.92 o 
   6   2  11      533.37      541.40     27.77 o 
   7   2  11      128.68      145.63     17.84 o 
   8   2  11      476.11      483.41     38.93 o 
 -13   3  11        0.00        6.49      3.24 o 
 -12   3  11        0.02        9.73      8.11 o 
 -11   3  11        0.70       -4.87      4.87 o 
 -10   3  11        0.31       -4.17      4.17 o 
  -9   3  11        0.37       -2.70      2.70 o 
  -8   3  11        0.16       -4.87      4.87 o 
  -7   3  11        0.21       -4.87      6.49 o 
  -6   3  11        1.32       -3.24      6.49 o 
  -5   3  11        0.16       -1.62      2.70 o 
  -4   3  11        0.28       -3.44      3.44 o 
  -3   3  11        0.60        3.24      2.29 o 
  -2   3  11        0.02        0.54      1.45 o 
  -1   3  11        1.13       -0.54      1.45 o 
   0   3  11        1.06        0.81      1.15 o 
   1   3  11        0.19        1.62      3.24 o 
   2   3  11        0.58       -1.62      6.49 o 
   3   3  11        0.00        4.87      4.87 o 
   4   3  11        0.00       -3.17      3.17 o 
   5   3  11        0.75        0.32      2.70 o 
   6   3  11        0.39        0.23      2.73 o 
   7   3  11        0.06        0.00     12.17 o 
   8   3  11        1.66       -4.87      9.73 o 
 -13   4  11       63.06       42.18     11.36 o 
 -12   4  11       28.36       21.09      9.73 o 
 -11   4  11        3.58        6.49      6.49 o 
 -10   4  11       43.55       40.38      8.55 o 
  -9   4  11       24.42       14.92      4.87 o 
  -8   4  11      319.64      357.05     26.31 o 
  -7   4  11        0.81        3.24      4.87 o 
  -6   4  11      909.52      923.02     53.53 o 
  -5   4  11      385.41      470.43     35.69 o 
  -4   4  11      188.43      170.41     15.94 o 
  -3   4  11     1425.53     1662.70     73.00 o 
  -2   4  11      489.80      467.89     20.19 o 
  -1   4  11      332.09      290.55     16.11 o 
   0   4  11      717.76      786.76     51.91 o 
   1   4  11     1041.94      973.31     60.02 o 
   2   4  11      383.63      371.48     37.31 o 
   3   4  11       43.98       43.32      6.42 o 
   4   4  11       35.52       18.09      9.88 o 
   5   4  11        9.16        7.03      6.60 o 
   6   4  11       71.70       59.64      8.25 o 
   7   4  11       73.66       54.13      8.55 o 
 -13   5  11        0.15        0.00      4.87 o 
 -12   5  11        0.31        4.87      6.49 o 
 -11   5  11        0.01       -3.89      3.89 o 
 -10   5  11        0.15       -1.30      2.70 o 
  -9   5  11        0.02        1.62      2.70 o 
  -8   5  11        0.03        3.24      3.24 o 
  -7   5  11        0.40       -3.24      4.87 o 
  -6   5  11        0.02        1.62      4.87 o 
  -5   5  11        0.22       -4.87      6.49 o 
  -4   5  11        0.45       -3.71      3.89 o 
  -3   5  11        1.04       -0.81      2.43 o 
  -2   5  11        0.00        0.54      1.62 o 
  -1   5  11        0.34       -1.62      3.24 o 
   0   5  11        0.02       -3.24      6.49 o 
   1   5  11        0.28        3.92      2.45 o 
   2   5  11        0.04        7.61      4.30 o 
   3   5  11        0.05        1.08      3.19 o 
   4   5  11        1.11        0.32      5.68 o 
   5   5  11        0.06       -3.24      3.24 o 
   6   5  11        0.04       13.63      8.92 o 
 -12   6  11      244.78      277.39     30.82 o 
 -11   6  11      485.62      561.14     31.53 o 
 -10   6  11      158.04      152.76     17.21 o 
  -9   6  11       76.09       72.30     12.86 o 
  -8   6  11        0.02       -1.62      3.24 o 
  -7   6  11      800.41      710.51     56.78 o 
  -6   6  11      931.50      895.81     41.10 o 
  -5   6  11     1942.00     2011.63     91.65 o 
  -4   6  11      460.67      389.09     25.64 o 
  -3   6  11      831.28      823.40     36.12 o 
  -2   6  11      264.64      277.39     29.20 o 
  -1   6  11        2.20        5.56      4.06 o 
   0   6  11       16.35        2.09      6.49 o 
   1   6  11      349.66      363.56     27.46 o 
   2   6  11      787.86      772.82     38.41 o 
   3   6  11      327.83      341.42     21.21 o 
   4   6  11        9.67       14.30     17.03 o 
   5   6  11      120.80      120.83     13.62 o 
   6   6  11        2.31        1.62      3.24 o 
 -12   7  11        1.48       14.60      8.11 o 
 -11   7  11        2.33        5.68      4.06 o 
 -10   7  11        0.04       -2.43      4.06 o 
  -9   7  11        0.58       -6.49      6.49 o 
  -8   7  11        0.01        6.49      8.11 o 
  -7   7  11        2.05        8.11      8.11 o 
  -6   7  11        1.68       -1.42      4.17 o 
  -5   7  11        2.34       -3.51      3.51 o 
  -4   7  11        0.63        2.78      3.89 o 
  -3   7  11        0.02        1.62      4.87 o 
  -2   7  11        0.47        1.62      3.24 o 
  -1   7  11        1.01        3.24      4.87 o 
   0   7  11        0.02        1.95      2.70 o 
   1   7  11        0.29        1.62      4.87 o 
   2   7  11        0.48       -1.62      3.24 o 
   3   7  11        0.00        0.00      3.44 o 
   4   7  11        0.27       14.60      6.49 o 
   5   7  11        0.08       -0.65      3.24 o 
 -12   8  11      165.41      157.35     19.47 o 
 -11   8  11        3.49       10.95      3.08 o 
 -10   8  11      140.51      123.29     14.91 o 
  -9   8  11        2.44       -3.24      8.11 o 
  -8   8  11      489.09      455.83     45.42 o 
  -7   8  11      170.41      141.13     25.95 o 
  -6   8  11      381.29      371.48     40.55 o 
  -5   8  11       16.29       17.23      4.35 o 
  -4   8  11        1.26        1.62      3.89 o 
  -3   8  11      186.69      157.35     27.58 o 
  -2   8  11      147.35       95.71     21.09 o 
  -1   8  11      152.40      160.60     25.95 o 
   0   8  11      329.51      365.20     26.94 o 
   1   8  11      923.86      876.18     44.61 o 
   2   8  11      152.66      149.22     13.04 o 
   3   8  11       91.19       88.02     12.00 o 
   4   8  11      187.66      178.45     14.91 o 
 -11   9  11        0.23        0.81      2.29 o 
 -10   9  11        0.11       -9.73      9.73 o 
  -9   9  11        0.19       -4.87      4.87 o 
  -8   9  11        1.23       -3.24      6.49 o 
  -7   9  11        0.05        0.00      6.49 o 
  -6   9  11        0.00       -1.62      4.87 o 
  -5   9  11        0.02        3.71      3.01 o 
  -4   9  11        0.47        4.33      5.07 o 
  -3   9  11        2.08        2.43      4.59 o 
  -2   9  11        0.03        0.54      5.68 o 
  -1   9  11        0.00        3.24      3.24 o 
   0   9  11        0.00        8.11      6.49 o 
   1   9  11        0.97       -2.43      4.06 o 
   2   9  11        0.02       -0.37      3.15 o 
 -10  10  11      124.09      162.22     21.09 o 
  -9  10  11       51.49       73.00     16.22 o 
  -8  10  11        0.69       11.36      8.11 o 
  -7  10  11      140.94      144.37     24.33 o 
  -6  10  11       19.27       14.60      9.73 o 
  -5  10  11      111.97      105.44     21.09 o 
  -4  10  11      129.03      128.32     15.45 o 
  -3  10  11        0.42        2.43      3.44 o 
  -2  10  11      136.72      113.55     21.09 o 
  -1  10  11       32.12       32.44     11.36 o 
   0  10  11      246.68      282.26     29.20 o 
   1  10  11        0.80        2.32      4.06 o 
  -8  11  11        1.24       -4.87      4.87 o 
  -7  11  11        0.00       -1.22      1.54 o 
  -6  11  11        0.00        0.00      4.87 o 
  -5  11  11        0.11       -4.87      4.87 o 
  -4  11  11        0.25        0.70      6.49 o 
  -3  11  11        0.07       -2.70      8.92 o 
  -2  11  11        0.08       -3.24      4.87 o 
   0 -13  12        0.01        1.62      2.29 o 
   1 -13  12        0.50        6.49      3.44 o 
   2 -13  12        0.12       -3.24      3.24 o 
   3 -13  12        0.11        0.00      3.24 o 
   4 -13  12        0.04       -0.41      4.06 o 
  -3 -12  12       27.14       32.44      9.73 o 
  -2 -12  12      603.20      727.03     29.82 o 
  -1 -12  12        0.67        0.54      1.62 o 
   0 -12  12        4.28        0.65      2.70 o 
   1 -12  12        1.00        2.03      1.54 o 
   2 -12  12      201.69      186.55     25.95 o 
   3 -12  12      105.83      128.15     21.09 o 
   4 -12  12      294.28      330.92     32.44 o 
   5 -12  12        5.13        6.16      5.68 o 
   6 -12  12      106.76      112.85      9.27 o 
  -5 -11  12        0.62        4.87      6.49 o 
  -4 -11  12        0.69       -2.16      3.24 o 
  -3 -11  12        0.11       -3.24      3.24 o 
  -2 -11  12        1.14        1.37      1.85 o 
  -1 -11  12        0.16        2.09      2.18 o 
   0 -11  12        0.00       -1.45      1.45 o 
   1 -11  12        0.00       -3.24      3.24 o 
   2 -11  12        0.24        1.62      4.87 o 
   3 -11  12        0.56       -1.62      4.87 o 
   4 -11  12        0.04        0.00      6.49 o 
   5 -11  12        0.22       -2.70      2.70 o 
   6 -11  12        1.66        3.65      1.54 o 
   7 -11  12        0.61       -0.41      1.54 o 
  -6 -10  12        0.02        9.73      6.49 o 
  -5 -10  12        6.54        8.11      6.49 o 
  -4 -10  12        0.72        0.00      3.44 o 
  -3 -10  12        6.85        4.06      2.29 o 
  -2 -10  12      688.39      720.11     29.47 o 
  -1 -10  12      104.90       93.80     10.30 o 
   0 -10  12       50.90       62.38      8.81 o 
   1 -10  12      233.09      225.48     29.20 o 
   2 -10  12       15.43       21.09      9.73 o 
   3 -10  12        2.62       16.22      9.73 o 
   4 -10  12     1314.89     1315.58     68.13 o 
   5 -10  12       40.53       50.34      9.18 o 
   6 -10  12       63.31       60.06      9.18 o 
   7 -10  12      218.99      228.15     22.71 o 
   8 -10  12      192.76      206.55     15.45 o 
  -7  -9  12        0.02       -4.87      4.87 o 
  -6  -9  12        0.01       -3.24      4.87 o 
  -5  -9  12        0.18        4.87      4.87 o 
  -4  -9  12        0.04       -3.24      3.24 o 
  -3  -9  12        0.11       -8.11      9.73 o 
  -2  -9  12        0.13        2.32      4.87 o 
  -1  -9  12        0.40       -2.43      3.44 o 
   0  -9  12        0.05       -3.24      3.24 o 
   1  -9  12        0.59       -1.62      4.87 o 
   2  -9  12        0.03       -4.87      4.87 o 
   3  -9  12        0.03        0.41      1.54 o 
   4  -9  12        0.29       -1.62      3.24 o 
   5  -9  12        0.54       -2.16      3.24 o 
   6  -9  12        0.71        0.00      4.87 o 
   7  -9  12        1.24        2.70      2.90 o 
   8  -9  12        0.01        6.49      6.49 o 
   9  -9  12        0.24        0.00      1.62 o 
  -8  -8  12       12.67       16.22      6.49 o 
  -7  -8  12        4.13       16.22      9.73 o 
  -6  -8  12       11.45       19.47      8.11 o 
  -5  -8  12      397.82      358.50     38.93 o 
  -4  -8  12      397.77      403.92     40.55 o 
  -3  -8  12      727.46      684.56     51.91 o 
  -2  -8  12      137.65      151.49     16.06 o 
  -1  -8  12      936.78      935.47     38.95 o 
   0  -8  12      569.06      557.62     30.91 o 
   1  -8  12     3072.80     2817.27     69.86 o 
   2  -8  12      432.73      395.02     17.55 o 
   3  -8  12        0.09        0.87      2.85 o 
   4  -8  12      101.12      106.54     11.24 o 
   5  -8  12      164.23      156.44     17.09 o 
   6  -8  12      154.87      193.04     25.95 o 
   7  -8  12       23.47       40.55     12.98 o 
   8  -8  12       10.11        9.73      4.87 o 
   9  -8  12        9.09        1.62      3.24 o 
  -9  -7  12        0.09       -3.44      3.44 o 
  -8  -7  12        0.07        1.62      3.24 o 
  -7  -7  12        1.16        2.43      3.44 o 
  -6  -7  12        1.64        2.27      3.24 o 
  -5  -7  12        0.01       -2.84      4.17 o 
  -4  -7  12        0.41        0.00      3.24 o 
  -3  -7  12        0.00       -1.62      3.44 o 
  -2  -7  12        0.01        0.00      3.24 o 
  -1  -7  12        0.25       -3.24      4.87 o 
   0  -7  12        1.60        4.87      6.49 o 
   1  -7  12        0.48        1.62      1.54 o 
   2  -7  12        0.17       -3.24      4.87 o 
   3  -7  12        0.17       -3.24      4.87 o 
   4  -7  12        0.15       -1.02      1.98 o 
   5  -7  12        0.18       -1.22      1.54 o 
   6  -7  12        0.00       -2.29      2.29 o 
   7  -7  12        0.63       -1.62      2.90 o 
   8  -7  12        1.35       -3.24      4.87 o 
   9  -7  12        0.12       -4.87      4.87 o 
 -10  -6  12        0.10        8.11      4.87 o 
  -9  -6  12      352.09      393.30     26.31 o 
  -8  -6  12        2.24        2.16      1.62 o 
  -7  -6  12      610.56      660.68     37.80 o 
  -6  -6  12     1622.81     1606.19     58.47 o 
  -5  -6  12     1113.99     1164.68     47.59 o 
  -4  -6  12     1336.87     1349.65     73.00 o 
  -3  -6  12      205.04      212.51     27.58 o 
  -2  -6  12        4.62        4.87      3.24 o 
  -1  -6  12        0.53        1.08      1.62 o 
   0  -6  12      481.59      492.33     35.69 o 
   1  -6  12      106.98      100.94     15.41 o 
   2  -6  12       49.18       53.53     12.98 o 
   3  -6  12       11.24        9.73      3.24 o 
   4  -6  12      217.68      246.57     29.20 o 
   5  -6  12       66.26       66.18      7.54 o 
   6  -6  12      161.35      153.92     16.60 o 
   7  -6  12      138.41      120.94     14.78 o 
   8  -6  12      124.11       94.09     16.22 o 
   9  -6  12       32.89        9.73      8.11 o 
  10  -6  12       21.19       19.47      8.11 o 
 -10  -5  12        1.16        0.00      4.59 o 
  -9  -5  12        0.45       -2.32      4.87 o 
  -8  -5  12        1.66       -4.26      5.68 o 
  -7  -5  12        0.01        1.08      4.06 o 
  -6  -5  12        0.53        9.73      5.74 o 
  -5  -5  12        0.21       -1.95      2.70 o 
  -4  -5  12        0.80        2.97      4.06 o 
  -3  -5  12        0.32        1.62      1.62 o 
  -2  -5  12        0.02        0.00      1.54 o 
  -1  -5  12        0.13       -0.54      3.24 o 
   0  -5  12        0.39       -1.08      1.08 o 
   1  -5  12        1.07        1.16      3.89 o 
   2  -5  12        1.25        0.00      3.24 o 
   3  -5  12        0.19        1.62      1.62 o 
   4  -5  12        0.30       -4.87      4.87 o 
   5  -5  12        0.19       -1.34      1.34 o 
   6  -5  12        0.54       -2.90      2.90 o 
   7  -5  12        1.50        3.01      3.89 o 
   8  -5  12        1.66        2.43      4.17 o 
   9  -5  12        0.00       -1.62      4.87 o 
  10  -5  12        0.12        9.73      6.49 o 
 -11  -4  12       28.40       42.18     11.36 o 
 -10  -4  12       60.82       75.50     11.47 o 
  -9  -4  12       36.95       46.50     10.13 o 
  -8  -4  12      196.76      162.93     18.25 o 
  -7  -4  12      136.48      148.47     17.21 o 
  -6  -4  12       21.71       37.26      8.55 o 
  -5  -4  12     2738.90     2825.72     87.60 o 
  -4  -4  12        7.19       10.14      4.87 o 
  -3  -4  12       90.23       62.75      7.64 o 
  -2  -4  12      109.41      106.49      9.77 o 
  -1  -4  12      393.40      408.82     18.58 o 
   0  -4  12        1.72        1.22      1.43 o 
   1  -4  12      283.72      234.00     17.21 o 
   2  -4  12     3502.72     3669.36     97.33 o 
   3  -4  12      860.41      848.40     48.67 o 
   4  -4  12      181.42      168.71     22.71 o 
   5  -4  12      154.41      141.46     10.73 o 
   6  -4  12      100.99       89.93     12.00 o 
   7  -4  12       46.88       42.83      8.55 o 
   8  -4  12       92.47       81.31     10.85 o 
   9  -4  12       15.66       14.60      6.49 o 
  10  -4  12      225.32      337.41     25.95 o 
 -11  -3  12        0.00        0.00      8.11 o 
 -10  -3  12        0.01        0.00      4.87 o 
  -9  -3  12        0.45        2.60      2.70 o 
  -8  -3  12        0.30       -0.81      7.30 o 
  -7  -3  12        0.19        3.59      4.12 o 
  -6  -3  12        0.02        2.60      2.70 o 
  -5  -3  12        1.22       -0.81      2.29 o 
  -4  -3  12        0.01        1.62      1.87 o 
  -3  -3  12        0.00        0.81      2.10 o 
  -2  -3  12        0.52       -1.08      1.87 o 
  -1  -3  12        0.10       -2.08      2.08 o 
   0  -3  12        1.46        2.70      1.87 o 
   1  -3  12        0.36       -1.62      2.70 o 
   2  -3  12        0.02       -1.62      3.24 o 
   3  -3  12        0.37       -3.24      3.24 o 
   4  -3  12        0.01       -3.24      4.87 o 
   5  -3  12        0.00       -2.13      2.17 o 
   6  -3  12        1.02        0.81      2.08 o 
   7  -3  12        0.06       -4.30      4.30 o 
   8  -3  12        0.16        0.00      2.68 o 
   9  -3  12        0.16        0.97      2.70 o 
 -12  -2  12        8.97        9.73      6.49 o 
 -11  -2  12       45.56       48.67     12.98 o 
 -10  -2  12       91.08      129.66     15.94 o 
  -9  -2  12      369.17      361.68     26.94 o 
  -8  -2  12       10.98       12.98      5.74 o 
  -7  -2  12     1568.84     1669.22     76.24 o 
  -6  -2  12       45.46       47.04     11.36 o 
  -5  -2  12        3.94        2.64      2.15 o 
  -4  -2  12     2474.55     2319.20     59.53 o 
  -3  -2  12        8.41        4.87      2.81 o 
  -2  -2  12     1203.37     1183.02     30.53 o 
  -1  -2  12     2454.51     2510.17     55.98 o 
   0  -2  12     2533.41     2842.70     38.63 o 
   1  -2  12       94.01      137.08     12.62 o 
   2  -2  12       71.59       98.15     11.47 o 
   3  -2  12       10.57        8.92      3.44 o 
   4  -2  12      636.55      689.31     41.37 o 
   5  -2  12      162.20      163.72     10.26 o 
   6  -2  12       26.55       19.38      4.49 o 
   7  -2  12      554.08      555.80     25.83 o 
   8  -2  12      137.77      146.97     15.20 o 
   9  -2  12      460.87      552.02     27.24 o 
 -12  -1  12        0.13        0.00      3.24 o 
 -11  -1  12        0.92        0.00      3.24 o 
 -10  -1  12        1.42        2.43      4.59 o 
  -9  -1  12        0.02       -2.27      3.24 o 
  -8  -1  12        0.46        3.42      8.92 o 
  -7  -1  12        0.01       -4.87      4.87 o 
  -6  -1  12        0.52       -0.65      3.24 o 
  -5  -1  12        0.03        1.62      3.44 o 
  -4  -1  12        0.52       -1.08      1.62 o 
  -3  -1  12        0.19       -0.65      2.14 o 
  -2  -1  12        2.95        2.09      2.36 o 
  -1  -1  12        2.19        4.06      2.29 o 
   0  -1  12        1.38       -0.81      2.29 o 
   1  -1  12        0.02        0.00      2.29 o 
   2  -1  12        3.05        3.24      1.15 o 
   3  -1  12        0.26        1.62      2.29 o 
   4  -1  12        3.02       -1.08      5.68 o 
   5  -1  12        0.08       -0.88      2.34 o 
   6  -1  12        0.01        2.99      2.97 o 
   7  -1  12        0.34       -3.71      3.89 o 
   8  -1  12        5.88       17.45     26.77 o 
   9  -1  12        0.05      192.34    285.50 o 
 -12   0  12      123.54      127.43     15.45 o 
 -11   0  12        0.11        1.62      6.49 o 
 -10   0  12       14.68       25.14      6.88 o 
  -9   0  12        0.00       -0.32      1.57 o 
  -8   0  12        0.17        1.95      2.70 o 
  -7   0  12        0.23        0.54      2.90 o 
  -6   0  12     1221.39     1190.42     42.91 o 
  -5   0  12        0.07        0.81      2.43 o 
  -4   0  12      237.21      244.95     24.33 o 
  -3   0  12        0.14        1.62      4.87 o 
  -2   0  12       42.92       81.11     14.60 o 
  -1   0  12        0.02       -0.32      3.24 o 
   0   0  12     5045.28     5647.65     77.90 o 
   1   0  12        0.14        3.24      2.29 o 
   2   0  12       24.52       42.75      7.39 o 
   3   0  12        0.37        0.81      2.43 o 
   4   0  12      416.16      496.39     40.55 o 
   5   0  12        0.03        3.24      2.65 o 
   6   0  12     1516.42     1596.41     56.17 o 
   7   0  12        0.00       17.09     17.84 o 
   8   0  12      395.16      702.72    148.43 o 
   9   0  12        0.04       -3.24      3.24 o 
 -13   1  12        0.05        1.30      2.70 o 
 -12   1  12        0.10       -1.62      4.87 o 
 -11   1  12        0.23        0.46      3.89 o 
 -10   1  12        0.09       -1.85      4.06 o 
  -9   1  12        0.02       -2.90      2.90 o 
  -8   1  12        0.58       -1.16     10.54 o 
  -7   1  12        0.06        0.00      2.29 o 
  -6   1  12        0.22        2.60      2.70 o 
  -5   1  12        1.52        2.70      1.45 o 
  -4   1  12        0.00       -0.54      1.62 o 
  -3   1  12        0.64       -1.62      4.87 o 
  -2   1  12        0.10        1.62      3.24 o 
  -1   1  12        0.05       -1.62      1.62 o 
   0   1  12        0.09       -2.70      2.70 o 
   1   1  12        1.49        0.54      1.45 o 
   2   1  12        0.01       -2.29      2.29 o 
   3   1  12        2.44        6.49      3.24 o 
   4   1  12        0.03       -1.62      3.04 o 
   5   1  12        2.58       -3.04      3.04 o 
   6   1  12        0.31       -4.17      4.17 o 
   7   1  12        0.89        1.42      4.17 o 
   8   1  12        0.30        1.62      6.49 o 
 -13   2  12       97.89      105.44     17.84 o 
 -12   2  12       82.26       77.86     17.84 o 
 -11   2  12      278.58      312.00     24.01 o 
 -10   2  12      592.60      590.63     34.35 o 
  -9   2  12       55.84       57.54      8.32 o 
  -8   2  12      305.88      307.89     19.34 o 
  -7   2  12        0.58        1.62      2.29 o 
  -6   2  12      168.10      168.54     16.60 o 
  -5   2  12     1562.23     1460.40     45.71 o 
  -4   2  12      170.88      171.95     22.71 o 
  -3   2  12       87.23       85.98     16.22 o 
  -2   2  12     2472.90     2593.86     85.98 o 
  -1   2  12     3757.65     4042.30     69.72 o 
   0   2  12      119.29      122.20     12.62 o 
   1   2  12      690.43      657.91     29.82 o 
   2   2  12       79.32       51.91     12.98 o 
   3   2  12      696.58      741.33     50.29 o 
   4   2  12      759.69      726.90     29.03 o 
   5   2  12      471.54      492.53     26.84 o 
   6   2  12      213.49      201.81     20.05 o 
   7   2  12       14.13       10.54      4.59 o 
   8   2  12        0.44       -6.49      6.49 o 
 -13   3  12        0.00        3.24      3.24 o 
 -12   3  12        0.07        4.87      6.49 o 
 -11   3  12        0.16       -1.08      4.06 o 
 -10   3  12        0.03       -2.84      4.17 o 
  -9   3  12        0.02        0.93      2.46 o 
  -8   3  12        0.86       -1.26      3.53 o 
  -7   3  12        0.60       -1.45      1.45 o 
  -6   3  12        0.14       -2.29      2.29 o 
  -5   3  12        0.09       -0.97      3.24 o 
  -4   3  12        0.09        0.00      4.87 o 
  -3   3  12        1.49        1.08      2.90 o 
  -2   3  12        0.10        0.00      3.24 o 
  -1   3  12        0.03       -2.29      2.29 o 
   0   3  12        0.38        1.62      3.44 o 
   1   3  12        0.24       -6.49      6.49 o 
   2   3  12        0.25       -3.24      4.87 o 
   3   3  12        0.23        0.65      3.34 o 
   4   3  12        0.00       -6.40      6.40 o 
   5   3  12        0.00       -2.56      2.56 o 
   6   3  12        0.57       -3.01      3.01 o 
   7   3  12        0.38       -4.59      4.59 o 
 -13   4  12        0.50       11.36      6.49 o 
 -12   4  12      115.90      111.93     19.47 o 
 -11   4  12       50.93       55.01      9.70 o 
 -10   4  12       26.11       19.47      5.74 o 
  -9   4  12       76.52       76.52      9.96 o 
  -8   4  12        1.83        5.05      5.68 o 
  -7   4  12     1184.60     1140.67     45.30 o 
  -6   4  12       52.45       66.49     10.13 o 
  -5   4  12      256.27      220.62     29.20 o 
  -4   4  12      178.63      203.31     18.25 o 
  -3   4  12       81.26       74.42     10.85 o 
  -2   4  12      211.44      213.42     17.53 o 
  -1   4  12      323.64      349.10     22.86 o 
   0   4  12      124.33      129.77     21.09 o 
   1   4  12        1.85        1.62      4.87 o 
   2   4  12       73.94       82.12      9.96 o 
   3   4  12      103.84       87.68     10.90 o 
   4   4  12       13.63        5.52      2.70 o 
   5   4  12       18.15       14.60      3.84 o 
   6   4  12      236.90      218.99     18.90 o 
   7   4  12        4.34       15.70     15.41 o 
 -12   5  12        0.18       12.98      8.11 o 
 -11   5  12        0.19       -1.95      2.70 o 
 -10   5  12        0.29        1.62      2.70 o 
  -9   5  12        0.00       -3.24      3.24 o 
  -8   5  12        0.65       -1.62      6.49 o 
  -7   5  12        0.16        0.00      2.70 o 
  -6   5  12        0.02       -2.43      3.44 o 
  -5   5  12        0.74       -2.70      2.70 o 
  -4   5  12        0.03       -3.48      3.89 o 
  -3   5  12        0.07       -2.29      2.29 o 
  -2   5  12        0.12        1.62      3.24 o 
  -1   5  12        0.40        3.24      6.49 o 
   0   5  12        0.02        0.00      2.90 o 
   1   5  12        1.38        0.00      3.44 o 
   2   5  12        1.33        0.81      3.44 o 
   3   5  12        0.08        0.97     11.36 o 
   4   5  12        0.04        5.16     13.79 o 
   5   5  12        0.11       -2.70      2.70 o 
   6   5  12        0.20       27.37     32.44 o 
 -12   6  12       10.48       16.22      8.11 o 
 -11   6  12       36.32       31.63      8.03 o 
 -10   6  12        7.94       -1.62      3.89 o 
  -9   6  12       77.93       95.71     22.71 o 
  -8   6  12      522.73      452.77     38.12 o 
  -7   6  12      918.26      820.98     33.54 o 
  -6   6  12     1625.16     1501.81     56.17 o 
  -5   6  12     2331.57     2208.51     55.24 o 
  -4   6  12        3.28       10.09      4.22 o 
  -3   6  12     2072.86     1952.34     48.46 o 
  -2   6  12      188.39      165.80     16.37 o 
  -1   6  12        5.39       12.08      5.07 o 
   0   6  12       82.92       65.13     11.30 o 
   1   6  12       42.02       47.04     14.60 o 
   2   6  12      182.14      183.67     18.69 o 
   3   6  12        1.20        9.73      6.49 o 
   4   6  12       15.30       21.24      6.23 o 
   5   6  12       47.15       33.43      6.88 o 
 -12   7  12        1.85        0.00      4.87 o 
 -11   7  12        0.01       -2.60      2.70 o 
 -10   7  12        0.35       -1.62      4.87 o 
  -9   7  12        0.42       -1.62      4.87 o 
  -8   7  12        0.10        1.62      4.87 o 
  -7   7  12        0.81        1.62      6.49 o 
  -6   7  12        0.71        0.81      3.44 o 
  -5   7  12        1.55        3.57      2.70 o 
  -4   7  12        2.51       -2.32      3.89 o 
  -3   7  12        0.90       -2.70      2.70 o 
  -2   7  12        0.08       -3.24      3.24 o 
  -1   7  12        0.16        6.49      2.90 o 
   0   7  12        0.25       -4.87      6.49 o 
   1   7  12        0.02        3.24      4.87 o 
   2   7  12        1.25        1.08      2.90 o 
   3   7  12        0.38        3.13      3.99 o 
   4   7  12        0.01       -2.29      2.29 o 
 -11   8  12      123.62      118.42     17.84 o 
 -10   8  12       33.18       42.18     12.98 o 
  -9   8  12      371.80      339.03     38.93 o 
  -8   8  12       13.07       12.98      6.49 o 
  -7   8  12      709.65      702.40     56.78 o 
  -6   8  12        0.27       -3.24      6.49 o 
  -5   8  12        0.66       -0.70      4.06 o 
  -4   8  12       94.30       93.42     14.30 o 
  -3   8  12       32.43       25.83      7.39 o 
  -2   8  12      121.41      124.91     24.33 o 
  -1   8  12      264.01      238.46     32.44 o 
   0   8  12       15.14       17.70      6.23 o 
   1   8  12      573.89      507.61     32.44 o 
   2   8  12       14.54       10.32      3.71 o 
   3   8  12       15.92        7.42      2.46 o 
 -10   9  12        0.15       -6.49      6.49 o 
  -9   9  12        0.08        6.49      6.49 o 
  -8   9  12        1.09       -8.11      8.11 o 
  -7   9  12        0.39        0.00      4.87 o 
  -6   9  12        0.50       -1.62      4.87 o 
  -5   9  12        0.69       -1.62      4.87 o 
  -4   9  12        1.13        5.41      3.24 o 
  -3   9  12        1.28       -1.39      3.89 o 
  -2   9  12        0.21       -4.87      6.49 o 
  -1   9  12        0.17       -1.62      4.87 o 
   0   9  12        0.06        6.49      4.87 o 
   1   9  12        1.30       -3.04      3.04 o 
   2   9  12        0.16        0.44      1.81 o 
  -9  10  12       57.62       61.64     14.60 o 
  -8  10  12      209.87      236.84     29.20 o 
  -7  10  12        0.03        2.16      2.90 o 
  -6  10  12       31.79       27.58      9.73 o 
  -5  10  12        6.98        4.87      4.87 o 
  -4  10  12       20.92       14.06      5.07 o 
  -3  10  12        2.05        5.79      3.89 o 
  -2  10  12      405.05      387.70     37.31 o 
  -1  10  12       67.26       81.11     16.22 o 
   0  10  12       51.28       52.37      8.03 o 
  -7  11  12        0.12        1.08      5.68 o 
  -6  11  12        0.00       -1.62      3.24 o 
  -5  11  12        0.22        0.00      3.24 o 
  -4  11  12        0.70       -3.24      3.24 o 
  -3  11  12        0.37       -1.62      3.24 o 
   0 -13  13        0.77        2.43      2.29 o 
   1 -13  13        0.17        4.87      4.87 o 
   2 -13  13        0.23       -1.62      3.24 o 
   3 -13  13        0.04        0.00      2.43 o 
  -3 -12  13       40.57       55.15     11.36 o 
  -2 -12  13        6.03        3.57      4.87 o 
  -1 -12  13       66.60       84.34     13.79 o 
   0 -12  13       10.02        6.95      8.11 o 
   1 -12  13        5.26        9.73      6.49 o 
   2 -12  13      178.00      204.39     25.95 o 
   3 -12  13       46.18       64.89     14.60 o 
   4 -12  13       76.02       71.14      9.70 o 
   5 -12  13       25.73       24.90      5.07 o 
   6 -12  13      106.92       90.38      9.70 o 
  -5 -11  13        0.34        1.62      3.24 o 
  -4 -11  13        0.01       -4.87      4.87 o 
  -3 -11  13        0.39        2.62      2.49 o 
  -2 -11  13        0.64        4.87      2.81 o 
  -1 -11  13        0.00        2.06      1.63 o 
   0 -11  13        0.88       -6.49      6.49 o 
   1 -11  13        0.83       -6.49      6.49 o 
   2 -11  13        0.18       -1.62      3.24 o 
   3 -11  13        1.23        3.24      4.87 o 
   4 -11  13        0.25       -4.87      4.87 o 
   5 -11  13        0.67       -0.32      2.70 o 
   6 -11  13        0.00       -1.39      1.39 o 
   7 -11  13        0.20       -2.43      2.43 o 
  -6 -10  13        2.20        9.73      4.87 o 
  -5 -10  13        2.25        3.24      4.87 o 
  -4 -10  13        0.54        0.00      2.29 o 
  -3 -10  13      248.76      198.86     19.40 o 
  -2 -10  13      386.97      412.02     22.07 o 
  -1 -10  13       81.59       95.48     10.73 o 
   0 -10  13      175.67      150.86     24.33 o 
   1 -10  13       87.75       90.84     17.84 o 
   2 -10  13        0.05       -1.62      3.24 o 
   3 -10  13       37.11       34.07     11.36 o 
   4 -10  13        4.95        6.49      6.49 o 
   5 -10  13      437.56      469.63     26.38 o 
   6 -10  13      525.88      531.29     30.82 o 
   7 -10  13      259.16      238.47     23.52 o 
   8 -10  13        9.16        6.49      3.24 o 
  -7  -9  13        0.26       -4.87      4.87 o 
  -6  -9  13        0.02       -1.62      3.24 o 
  -5  -9  13        0.82        1.62      6.49 o 
  -4  -9  13        0.11       -1.62      3.24 o 
  -3  -9  13        3.80        8.11      4.87 o 
  -2  -9  13        0.11       -2.90      2.90 o 
  -1  -9  13        0.03        0.00      4.06 o 
   0  -9  13        0.13       -4.87      4.87 o 
   1  -9  13        0.00       -5.68      5.74 o 
   2  -9  13        1.21        1.62      1.45 o 
   3  -9  13        0.84        0.97      3.24 o 
   4  -9  13        0.00        0.00      1.62 o 
   5  -9  13        0.56        3.24      3.24 o 
   6  -9  13        0.45        1.08      3.24 o 
   7  -9  13        0.60       -3.24      4.87 o 
   8  -9  13        0.23        8.11      6.49 o 
  -8  -8  13       52.22       58.40     12.98 o 
  -7  -8  13        7.46        6.49      4.87 o 
  -6  -8  13      168.43      186.55     25.95 o 
  -5  -8  13        4.57       12.98      9.73 o 
  -4  -8  13      278.16      280.64     34.07 o 
  -3  -8  13        6.85        5.56      8.11 o 
  -2  -8  13       43.97       42.99      8.11 o 
  -1  -8  13      263.04      254.00     20.65 o 
   0  -8  13      313.51      329.30     34.07 o 
   1  -8  13     3909.22     3658.82     75.96 o 
   2  -8  13      360.19      297.69     15.80 o 
   3  -8  13       73.00       65.70      7.48 o 
   4  -8  13      108.64      112.57     14.30 o 
   5  -8  13       38.81       45.42      8.96 o 
   6  -8  13       10.39        8.11      6.49 o 
   7  -8  13       10.56        4.87      6.49 o 
   8  -8  13       24.07       11.36      4.87 o 
   9  -8  13        6.02       12.98      6.49 o 
  -9  -7  13        0.72        4.54      2.70 o 
  -8  -7  13        1.60        6.49      6.49 o 
  -7  -7  13        0.00       -3.24      4.87 o 
  -6  -7  13        0.19       -2.29      2.29 o 
  -5  -7  13        0.04        0.00      3.24 o 
  -4  -7  13        0.16       -4.87      4.87 o 
  -3  -7  13        0.45       -0.32      2.70 o 
  -2  -7  13        0.28       -6.49      6.49 o 
  -1  -7  13        0.05       -3.24      3.24 o 
   0  -7  13        0.57       -3.89      3.89 o 
   1  -7  13        0.65        0.00      4.87 o 
   2  -7  13        0.43       -1.62      2.16 o 
   3  -7  13        0.13        0.79      2.34 o 
   4  -7  13        0.60       -3.04      3.04 o 
   5  -7  13        0.01        0.81      1.62 o 
   6  -7  13        0.99        0.97      3.24 o 
   7  -7  13        0.06       -0.65      2.70 o 
   8  -7  13        0.02        0.00      4.87 o 
   9  -7  13        1.70       -4.87      4.87 o 
 -10  -6  13       11.64       21.09      6.49 o 
  -9  -6  13      133.40      139.11     15.45 o 
  -8  -6  13      185.91      208.30     20.05 o 
  -7  -6  13      457.96      497.23     32.12 o 
  -6  -6  13     1434.25     1412.92     53.91 o 
  -5  -6  13      168.31      160.60     25.95 o 
  -4  -6  13      152.42      167.25     14.93 o 
  -3  -6  13      235.18      218.99     29.20 o 
  -2  -6  13       20.49       12.98      8.11 o 
  -1  -6  13      375.98      343.09     22.17 o 
   0  -6  13     1997.96     2078.16     46.04 o 
   1  -6  13       57.17       50.93      9.70 o 
   2  -6  13       36.44       37.31     11.36 o 
   3  -6  13      208.28      162.22     22.71 o 
   4  -6  13        1.33        0.00      2.36 o 
   5  -6  13      615.90      546.38     22.09 o 
   6  -6  13      489.66      486.43     29.76 o 
   7  -6  13       72.27       49.69      8.96 o 
   8  -6  13      156.35      116.80     19.47 o 
   9  -6  13        2.44       -3.24      3.24 o 
 -10  -5  13        0.27        0.00      2.29 o 
  -9  -5  13        0.66        1.62      2.90 o 
  -8  -5  13        1.63        7.21      5.07 o 
  -7  -5  13        1.01       -1.62      5.68 o 
  -6  -5  13        1.33        8.11      6.49 o 
  -5  -5  13        0.64        6.39      7.67 o 
  -4  -5  13        1.33        1.62      5.68 o 
  -3  -5  13        0.06        0.00      2.29 o 
  -2  -5  13        0.00        3.24      1.87 o 
  -1  -5  13        0.06       -1.85      2.36 o 
   0  -5  13        0.70        1.39      1.42 o 
   1  -5  13        0.00        0.32      2.70 o 
   2  -5  13        0.15       -1.62      4.87 o 
   3  -5  13        0.36        1.62      1.62 o 
   4  -5  13        0.69        0.60      1.98 o 
   5  -5  13        0.17       -1.62      1.98 o 
   6  -5  13        0.00        1.62      4.87 o 
   7  -5  13        2.49       -0.18      8.92 o 
   8  -5  13        2.38       -1.85      7.30 o 
   9  -5  13        0.06        3.24      4.87 o 
 -11  -4  13       60.18       56.78     12.98 o 
 -10  -4  13       24.83       18.56      5.07 o 
  -9  -4  13        2.65        7.21      5.07 o 
  -8  -4  13       43.25       44.74      9.18 o 
  -7  -4  13       27.99       22.56      6.23 o 
  -6  -4  13      332.92      368.88     21.54 o 
  -5  -4  13        0.89        1.62      5.68 o 
  -4  -4  13      897.88      911.47     40.71 o 
  -3  -4  13      416.08      418.07     20.72 o 
  -2  -4  13      195.09      169.05     12.78 o 
  -1  -4  13     1478.45     1490.87     48.54 o 
   0  -4  13      416.43      451.05     20.60 o 
   1  -4  13      298.75      272.53     27.58 o 
   2  -4  13      719.38      689.42     43.80 o 
   3  -4  13      978.74      968.44     53.53 o 
   4  -4  13      391.54      369.86     34.07 o 
   5  -4  13       51.44       52.46      6.67 o 
   6  -4  13       35.83       30.89      7.30 o 
   7  -4  13       10.14       13.88      5.07 o 
   8  -4  13       79.50       66.55     10.32 o 
   9  -4  13       69.36       43.80     11.36 o 
 -11  -3  13        0.01        3.24      4.87 o 
 -10  -3  13        0.39        1.08      1.62 o 
  -9  -3  13        0.14       -2.43      7.30 o 
  -8  -3  13        0.05       -3.01      3.01 o 
  -7  -3  13        0.02        6.49      6.49 o 
  -6  -3  13        0.51       -2.29      2.29 o 
  -5  -3  13        1.01       -3.44      3.44 o 
  -4  -3  13        0.34       -1.87      1.87 o 
  -3  -3  13        0.14       -1.62      2.16 o 
  -2  -3  13        0.71        1.62      1.39 o 
  -1  -3  13        0.72       -1.16      2.36 o 
   0  -3  13        0.00       -1.01      2.15 o 
   1  -3  13        0.81        1.62      1.62 o 
   2  -3  13        0.34       -1.62      3.24 o 
   3  -3  13        0.02       -1.62      3.24 o 
   4  -3  13        0.07       -3.24      4.87 o 
   5  -3  13        0.33       -2.22      2.22 o 
   6  -3  13        0.13       -4.40     10.54 o 
   7  -3  13        0.59        4.22      3.34 o 
   8  -3  13        0.15       -0.15      1.39 o 
   9  -3  13        0.96        7.98     29.20 o 
 -12  -2  13      108.26      133.02     19.47 o 
 -11  -2  13       82.99       81.18     11.30 o 
 -10  -2  13      267.31      343.22     26.31 o 
  -9  -2  13      582.87      573.99     28.10 o 
  -8  -2  13       55.90       48.91      9.70 o 
  -7  -2  13      327.86      335.72     24.64 o 
  -6  -2  13        1.20        0.00      4.87 o 
  -5  -2  13      162.68      149.64     12.39 o 
  -4  -2  13     1559.03     1373.56     37.75 o 
  -3  -2  13      167.54      153.39     11.84 o 
  -2  -2  13       87.23       76.77      8.08 o 
  -1  -2  13     2325.19     2317.72     44.00 o 
   0  -2  13     3726.50     4158.34     70.54 o 
   1  -2  13      126.61      140.11     21.90 o 
   2  -2  13      655.81      664.42     30.38 o 
   3  -2  13       72.56       71.41     10.32 o 
   4  -2  13      656.70      747.51     39.74 o 
   5  -2  13      774.07      708.00     24.89 o 
   6  -2  13      448.70      484.16     23.95 o 
   7  -2  13      212.04      211.68     15.38 o 
   8  -2  13       15.47       11.76      4.87 o 
   9  -2  13        0.41      142.92    167.08 o 
 -12  -1  13        1.10        9.73      4.87 o 
 -11  -1  13        0.94       -0.65      2.70 o 
 -10  -1  13        0.72        3.71      3.89 o 
  -9  -1  13        0.72       -0.93      3.01 o 
  -8  -1  13        0.00       -2.70      2.70 o 
  -7  -1  13        1.10       -1.62      4.87 o 
  -6  -1  13        0.04       -4.87      6.49 o 
  -5  -1  13        0.83       -0.81      2.29 o 
  -4  -1  13        0.39        2.43      2.43 o 
  -3  -1  13        0.15        0.00      4.87 o 
  -2  -1  13        0.28       -1.62      4.87 o 
  -1  -1  13        1.30        1.62      3.24 o 
   0  -1  13        0.28        0.97      2.70 o 
   1  -1  13        0.01        1.30      2.70 o 
   2  -1  13        0.03        0.00      2.29 o 
   3  -1  13        2.38        0.97      2.43 o 
   4  -1  13        0.07        0.74      1.75 o 
   5  -1  13        0.32        1.62      2.36 o 
   6  -1  13        0.00       -0.12      2.49 o 
   7  -1  13        0.84       -1.62      2.70 o 
   8  -1  13        0.06       69.03     91.65 o 
   9  -1  13        0.24       -3.24      6.49 o 
 -12   0  13        0.03        8.11      8.11 o 
 -11   0  13       65.76       69.26     11.30 o 
 -10   0  13        0.07        3.24      5.68 o 
  -9   0  13      457.62      430.35     29.23 o 
  -8   0  13        0.14       -5.68      5.68 o 
  -7   0  13       77.70       68.13     10.85 o 
  -6   0  13        0.31        4.22      2.70 o 
  -5   0  13      762.29      764.93     33.26 o 
  -4   0  13        0.00       -0.81      2.43 o 
  -3   0  13     4857.67     5166.63    120.04 o 
  -2   0  13        0.16        1.62      4.87 o 
  -1   0  13     1049.57     1072.26     51.91 o 
   0   0  13        0.95       -1.62      1.62 o 
   1   0  13      186.83      271.83     18.35 o 
   2   0  13        0.04       -2.29      2.29 o 
   3   0  13     1295.45     1424.27     66.51 o 
   4   0  13        0.36        4.44      2.19 o 
   5   0  13     3885.65     4119.14     61.74 o 
   6   0  13        0.03        0.00      2.90 o 
   7   0  13       61.43       66.51     16.22 o 
   8   0  13        0.12       -6.49      6.49 o 
 -12   1  13        0.42        1.62      4.87 o 
 -11   1  13        0.53       -2.43      3.44 o 
 -10   1  13        0.07       -0.81      3.44 o 
  -9   1  13        0.29        4.06      3.44 o 
  -8   1  13        0.03        0.00      2.29 o 
  -7   1  13        0.00        0.00      2.29 o 
  -6   1  13        0.98        4.22      2.70 o 
  -5   1  13        0.00       -1.08      1.45 o 
  -4   1  13        0.09       -1.62      3.24 o 
  -3   1  13        0.01        1.62      3.24 o 
  -2   1  13        0.28       -3.24      4.87 o 
  -1   1  13        1.41        3.24      2.70 o 
   0   1  13        0.10        1.95      5.68 o 
   1   1  13        0.85        2.16      1.62 o 
   2   1  13        0.06       -4.87      4.87 o 
   3   1  13        0.03       -1.91      2.81 o 
   4   1  13        0.07       -0.49      2.58 o 
   5   1  13        2.19       -5.07      5.07 o 
   6   1  13        0.07       -2.43      4.59 o 
   7   1  13        0.16       -3.24      4.87 o 
   8   1  13        0.15       -3.24      6.49 o 
 -12   2  13       38.35       32.44     11.36 o 
 -11   2  13      353.62      411.11     30.82 o 
 -10   2  13        5.22        9.19      4.35 o 
  -9   2  13       11.24        8.97      3.51 o 
  -8   2  13      352.28      336.12     25.16 o 
  -7   2  13      730.22      661.48     34.97 o 
  -6   2  13       54.27       47.55      9.18 o 
  -5   2  13      467.89      476.34     31.63 o 
  -4   2  13       98.57      141.13     22.71 o 
  -3   2  13      267.04      288.75     29.20 o 
  -2   2  13       75.33       89.22     16.22 o 
  -1   2  13      803.17      890.56     33.71 o 
   0   2  13      340.80      428.56     24.09 o 
   1   2  13      515.39      535.32     40.55 o 
   2   2  13     2630.67     2769.05     95.71 o 
   3   2  13      468.02      512.94     22.20 o 
   4   2  13       23.76       17.26      3.47 o 
   5   2  13       20.15       12.17      4.78 o 
   6   2  13      625.35      631.43     35.69 o 
   7   2  13       15.51        9.73      9.73 o 
 -12   3  13        0.41       -4.87      4.87 o 
 -11   3  13        0.45       -1.62      7.30 o 
 -10   3  13        1.40        0.81      2.29 o 
  -9   3  13        0.21       -2.60      2.70 o 
  -8   3  13        0.00        4.06      4.17 o 
  -7   3  13        0.88       -1.24      4.50 o 
  -6   3  13        0.23       -2.70      4.06 o 
  -5   3  13        0.30       -1.62      4.87 o 
  -4   3  13        0.04        1.62      2.70 o 
  -3   3  13        0.74       -6.49      6.49 o 
  -2   3  13        0.14        1.62      6.49 o 
  -1   3  13        0.59       -0.65      2.70 o 
   0   3  13        2.03        1.62      3.24 o 
   1   3  13        1.32       -6.49      6.49 o 
   2   3  13        0.68       -2.05      2.05 o 
   3   3  13        0.02       -1.08      1.87 o 
   4   3  13        0.08       -3.68      3.68 o 
   5   3  13        0.00       -3.99      4.30 o 
   6   3  13        1.94        2.92      2.70 o 
   7   3  13        0.25       13.59      7.30 o 
 -12   4  13       53.10       69.75     14.60 o 
 -11   4  13      489.03      557.95     31.53 o 
 -10   4  13      386.12      394.25     28.09 o 
  -9   4  13      282.64      231.97     30.82 o 
  -8   4  13        4.91       12.17      5.74 o 
  -7   4  13      326.70      284.07     16.12 o 
  -6   4  13      503.31      476.92     45.42 o 
  -5   4  13       54.37       75.73     11.30 o 
  -4   4  13       92.64      107.16     13.76 o 
  -3   4  13     1926.15     2067.98     57.59 o 
  -2   4  13       12.91       12.98      6.49 o 
  -1   4  13      740.93      702.40     47.04 o 
   0   4  13        0.44        5.68      9.73 o 
   1   4  13        8.52        3.69      3.16 o 
   2   4  13      495.47      476.67     21.67 o 
   3   4  13        0.60       -0.44      2.78 o 
   4   4  13       26.74       30.75      7.14 o 
   5   4  13       40.41       72.77     11.80 o 
   6   4  13      149.00      191.14     38.93 o 
 -12   5  13        0.03       -2.29      2.29 o 
 -11   5  13        4.03        1.08      5.68 o 
 -10   5  13        0.07        3.24      6.49 o 
  -9   5  13        5.03       17.84      9.73 o 
  -8   5  13        1.04        6.49      3.24 o 
  -7   5  13        0.62        0.81      3.34 o 
  -6   5  13        0.01       -1.97      4.67 o 
  -5   5  13        1.31        2.00      2.49 o 
  -4   5  13        0.07       -2.70      2.70 o 
  -3   5  13        0.07       -1.16      3.89 o 
  -2   5  13        0.78       -3.24      3.24 o 
  -1   5  13        0.01       -0.69      3.60 o 
   0   5  13        0.00        0.65      3.34 o 
   1   5  13        0.87        1.02      1.47 o 
   2   5  13        0.00        6.49      3.44 o 
   3   5  13        0.06        0.81      4.06 o 
   4   5  13        3.48        2.55      4.87 o 
   5   5  13        0.29       -2.70      2.70 o 
 -12   6  13       35.04       41.14      7.39 o 
 -11   6  13       33.88       28.39      6.88 o 
 -10   6  13      547.26      535.32     47.04 o 
  -9   6  13        0.81       -3.24      6.49 o 
  -8   6  13      691.91      650.49     55.15 o 
  -7   6  13       16.10       17.71      4.49 o 
  -6   6  13     2000.57     1916.12     64.11 o 
  -5   6  13     1894.44     1784.73     61.36 o 
  -4   6  13      517.82      484.64     25.59 o 
  -3   6  13      299.70      270.80     22.94 o 
  -2   6  13      153.65      139.51     24.33 o 
  -1   6  13      231.87      206.57     20.55 o 
   0   6  13      429.51      420.48     29.10 o 
   1   6  13       32.69       30.00      5.89 o 
   2   6  13       16.45       16.58      5.07 o 
   3   6  13       20.96       12.39      6.49 o 
   4   6  13        0.21       -4.15      6.49 o 
 -11   7  13        0.32       -4.87      4.87 o 
 -10   7  13        1.22        0.00      4.87 o 
  -9   7  13        0.30       -1.62      8.11 o 
  -8   7  13        0.05        0.00      6.49 o 
  -7   7  13        0.00       -2.32      6.49 o 
  -6   7  13        0.76        0.00      4.87 o 
  -5   7  13        0.24       -4.87      6.49 o 
  -4   7  13        0.39       -3.24      3.44 o 
  -3   7  13        0.12       -2.88      5.07 o 
  -2   7  13        1.96       -6.49      6.49 o 
  -1   7  13        1.35       -8.11      9.73 o 
   0   7  13        0.18       -2.09      3.89 o 
   1   7  13        0.09       -1.18      2.78 o 
   2   7  13        2.48        2.06      1.39 o 
   3   7  13        0.44       -0.97      2.70 o 
 -11   8  13        6.87       17.84      6.49 o 
 -10   8  13      123.02      120.04     19.47 o 
  -9   8  13        8.82        3.24      6.49 o 
  -8   8  13      198.26      225.48     32.44 o 
  -7   8  13      156.86      139.42     16.60 o 
  -6   8  13      324.10      283.88     35.69 o 
  -5   8  13       36.97       32.44     12.98 o 
  -4   8  13      302.17      282.15     24.64 o 
  -3   8  13      123.75      119.46     15.45 o 
  -2   8  13        6.09       11.36      6.49 o 
  -1   8  13        0.26       -4.87      4.87 o 
   0   8  13      128.91      113.55     19.47 o 
   1   8  13       59.83       61.92      8.01 o 
   2   8  13       15.51        9.00      3.65 o 
 -10   9  13        0.01       -4.87      6.49 o 
  -9   9  13        0.37       -6.49      6.49 o 
  -8   9  13        0.00       -3.24      3.24 o 
  -7   9  13        0.36       -1.62      3.44 o 
  -6   9  13        2.48       -3.24      4.87 o 
  -5   9  13        0.01        0.00      3.24 o 
  -4   9  13        0.05        0.00      2.70 o 
  -3   9  13        1.36       -5.07      5.07 o 
  -2   9  13        0.01       -6.49      6.49 o 
  -1   9  13        0.12       -4.87      8.11 o 
   0   9  13        0.26        0.81      4.59 o 
   1   9  13        0.36       -3.17      3.17 o 
  -8  10  13        0.02       -3.24      3.24 o 
  -7  10  13        7.64        6.49      2.70 o 
  -6  10  13       16.97        4.87      3.24 o 
  -5  10  13      112.77      102.20     17.84 o 
  -4  10  13        0.90       -3.24      4.87 o 
  -3  10  13      329.19      348.77     32.44 o 
  -2  10  13       27.59       22.71      8.11 o 
  -1  10  13       31.31       34.76      6.88 o 
  -2 -12  14        6.22        5.68      2.29 o 
  -1 -12  14       63.95       55.90      8.10 o 
   0 -12  14       67.86       73.00     14.60 o 
   1 -12  14        4.59        9.73      8.11 o 
   2 -12  14      338.04      389.32     34.07 o 
   3 -12  14       71.25       77.86     14.60 o 
   4 -12  14       86.46       93.93     10.85 o 
   5 -12  14       22.92       24.05      4.15 o 
  -4 -11  14        0.54        0.00      1.87 o 
  -3 -11  14        1.54        0.32      2.16 o 
  -2 -11  14        0.48        0.93      1.12 o 
  -1 -11  14        0.03       -6.49      8.11 o 
   0 -11  14        0.48       -6.49      6.49 o 
   1 -11  14        0.53       11.36      8.11 o 
   2 -11  14        1.82        6.49      6.49 o 
   3 -11  14        0.05        3.24      4.87 o 
   4 -11  14        0.38       -1.95      2.70 o 
   5 -11  14        0.00       -2.43      2.43 o 
   6 -11  14        0.01       -2.29      2.29 o 
  -6 -10  14        2.78        0.00      1.62 o 
  -5 -10  14        8.56        9.73      4.87 o 
  -4 -10  14        1.31       -1.62      4.87 o 
  -3 -10  14      221.18      220.41     15.22 o 
  -2 -10  14        6.17        3.99      2.88 o 
  -1 -10  14        0.38        3.71      3.89 o 
   0 -10  14        5.91        4.87      3.24 o 
   1 -10  14      116.47       98.95     19.47 o 
   2 -10  14       18.22        8.11      4.87 o 
   3 -10  14       26.58       19.47      8.11 o 
   4 -10  14       59.22       51.91     12.98 o 
   5 -10  14      276.53      299.39     20.05 o 
   6 -10  14       28.75       21.90      5.74 o 
   7 -10  14       42.41       48.67      9.73 o 
  -7  -9  14        0.46       -4.87      4.87 o 
  -6  -9  14        1.34       -4.87      4.87 o 
  -5  -9  14        0.01       -4.87      4.87 o 
  -4  -9  14        1.98       -4.87      6.49 o 
  -3  -9  14        0.08       -3.24      3.24 o 
  -2  -9  14        0.11       -4.06      4.06 o 
  -1  -9  14        0.05       -1.22      2.43 o 
   0  -9  14        0.01        1.62      3.24 o 
   1  -9  14        0.51       -0.54      3.24 o 
   2  -9  14        0.22        3.89      2.70 o 
   3  -9  14        0.55        1.08      4.06 o 
   4  -9  14        0.13        0.00      3.24 o 
   5  -9  14        0.13        1.62      6.49 o 
   6  -9  14        0.01       -6.49      6.49 o 
   7  -9  14        0.01        1.62      3.24 o 
   8  -9  14        0.27       11.36      6.49 o 
  -8  -8  14        1.93       11.36      6.49 o 
  -7  -8  14      150.88      111.93     19.47 o 
  -6  -8  14      133.79      176.82     25.95 o 
  -5  -8  14       44.12       43.80     12.98 o 
  -4  -8  14       98.25      108.69     21.09 o 
  -3  -8  14       79.18       73.14     11.47 o 
  -2  -8  14      454.14      442.01     28.09 o 
  -1  -8  14      341.99      330.92     34.07 o 
   0  -8  14      173.44      142.71     14.78 o 
   1  -8  14     1911.86     1774.83     54.40 o 
   2  -8  14       25.41       24.34      4.76 o 
   3  -8  14      462.23      411.49     20.82 o 
   4  -8  14       61.69       74.76     11.47 o 
   5  -8  14       30.27       36.22      7.39 o 
   6  -8  14      127.80      102.20     17.84 o 
   7  -8  14       62.14       66.51     12.98 o 
   8  -8  14        7.79        4.87      3.24 o 
  -9  -7  14        0.01        1.62      4.87 o 
  -8  -7  14        0.28       -3.24      3.24 o 
  -7  -7  14        0.00       -3.24      3.24 o 
  -6  -7  14        0.11       -3.24      4.87 o 
  -5  -7  14        1.19        1.62      6.49 o 
  -4  -7  14        0.09       -8.11      8.11 o 
  -3  -7  14        0.31        4.87      3.89 o 
  -2  -7  14        1.13        0.32      2.70 o 
  -1  -7  14        0.84        0.81      2.29 o 
   0  -7  14        0.05       -3.82      3.82 o 
   1  -7  14        0.02        5.52      2.70 o 
   2  -7  14        0.05       -1.20      2.01 o 
   3  -7  14        0.70        0.48      1.06 o 
   4  -7  14        0.03       -1.57      1.57 o 
   5  -7  14        1.49       -4.87      4.87 o 
   6  -7  14        1.27       -2.43      3.44 o 
   7  -7  14        0.37       -3.24      4.87 o 
   8  -7  14        0.25        0.00      3.24 o 
  -9  -6  14      259.56      255.40     20.05 o 
  -8  -6  14      511.25      523.96     30.97 o 
  -7  -6  14      171.65      164.48     17.75 o 
  -6  -6  14       88.39       69.75     17.84 o 
  -5  -6  14        0.12        0.00      1.62 o 
  -4  -6  14      853.74      777.24     36.49 o 
  -3  -6  14      933.01      958.32     29.53 o 
  -2  -6  14     2034.91     1969.99     61.36 o 
  -1  -6  14      471.66      447.74     22.07 o 
   0  -6  14      820.66      867.21     37.16 o 
   1  -6  14      276.22      248.19     29.20 o 
   2  -6  14        1.09        2.50      2.49 o 
   3  -6  14       11.40        8.22      2.84 o 
   4  -6  14      355.19      332.48     17.00 o 
   5  -6  14      833.83      703.02     29.00 o 
   6  -6  14      327.22      294.53     22.86 o 
   7  -6  14        9.40        3.71      3.89 o 
   8  -6  14      125.81      105.44     16.22 o 
   9  -6  14        0.77       -3.24      3.24 o 
 -10  -5  14        0.53        4.06      2.29 o 
  -9  -5  14        0.16       -1.62      2.90 o 
  -8  -5  14        0.25        0.32      2.70 o 
  -7  -5  14        0.82        3.24      2.70 o 
  -6  -5  14        1.42        0.00      3.24 o 
  -5  -5  14        0.51        0.00      4.87 o 
  -4  -5  14        0.06        2.78      8.92 o 
  -3  -5  14        0.06       -2.60      2.70 o 
  -2  -5  14        0.79        0.61      2.08 o 
  -1  -5  14        0.94       -0.81      2.08 o 
   0  -5  14        0.11        0.54      3.24 o 
   1  -5  14        0.06        1.62      3.24 o 
   2  -5  14        0.10       -1.62      4.87 o 
   3  -5  14        1.50        0.41      2.08 o 
   4  -5  14        0.00       -0.72      2.81 o 
   5  -5  14        0.00        0.90      1.64 o 
   6  -5  14        0.00       -2.09      3.89 o 
   7  -5  14        0.51       -2.43      3.44 o 
   8  -5  14        0.50        1.62      3.24 o 
   9  -5  14        2.42        3.24      3.24 o 
 -11  -4  14        0.17       -1.54      1.54 o 
 -10  -4  14      110.46      104.57     13.15 o 
  -9  -4  14       53.05       54.96      9.70 o 
  -8  -4  14       23.40       25.11     14.60 o 
  -7  -4  14       75.18       79.49     17.84 o 
  -6  -4  14        2.76       16.22      8.11 o 
  -5  -4  14     1166.80     1204.04     47.59 o 
  -4  -4  14       60.88       55.98     10.32 o 
  -3  -4  14      222.89      236.51     15.98 o 
  -2  -4  14      171.42      200.19     14.53 o 
  -1  -4  14       92.58       78.54      8.32 o 
   0  -4  14      186.51      194.42     17.21 o 
   1  -4  14      364.88      342.28     30.82 o 
   2  -4  14      130.06      124.91     19.47 o 
   3  -4  14        2.51       -1.62      3.24 o 
   4  -4  14       84.26       85.19      8.49 o 
   5  -4  14      103.74       91.01      8.65 o 
   6  -4  14       20.28       16.58      5.07 o 
   7  -4  14       16.33       16.96      6.23 o 
   8  -4  14      227.20      230.29     17.75 o 
   9  -4  14        4.62       12.98      6.49 o 
 -11  -3  14        0.60        0.65      2.70 o 
 -10  -3  14        0.25       -3.89      3.89 o 
  -9  -3  14        0.64       -4.47      4.47 o 
  -8  -3  14        0.47       -2.43      3.44 o 
  -7  -3  14        0.39        9.73      8.11 o 
  -6  -3  14        0.04        1.62      2.29 o 
  -5  -3  14        0.33        0.65      2.70 o 
  -4  -3  14        0.01       -1.32      1.32 o 
  -3  -3  14        0.45       -0.23      2.36 o 
  -2  -3  14        0.00       -0.70      1.75 o 
  -1  -3  14        0.76        0.00      1.87 o 
   0  -3  14        0.03        3.24      3.24 o 
   1  -3  14        0.26        0.00      1.62 o 
   2  -3  14        0.06        0.00      1.62 o 
   3  -3  14        0.28       -6.49      6.49 o 
   4  -3  14        0.29       -1.03      2.33 o 
   5  -3  14        0.00        4.87      2.65 o 
   6  -3  14        1.23        2.55      6.49 o 
   7  -3  14        0.32        1.75      4.18 o 
   8  -3  14        0.05        2.27      2.52 o 
   9  -3  14        1.99      103.21     99.76 o 
 -11  -2  14       32.85       25.95      6.88 o 
 -10  -2  14      348.61      419.98     29.10 o 
  -9  -2  14        6.91        3.94      3.89 o 
  -8  -2  14        8.69        9.53      4.17 o 
  -7  -2  14      344.18      353.63     37.31 o 
  -6  -2  14      741.35      692.67     50.29 o 
  -5  -2  14       57.63       56.35      9.70 o 
  -4  -2  14      411.78      412.47     20.54 o 
  -3  -2  14      106.55      121.04     10.90 o 
  -2  -2  14      251.30      246.60     15.28 o 
  -1  -2  14       75.13       76.24     14.60 o 
   0  -2  14      876.03     1039.81     51.91 o 
   1  -2  14      374.28      427.22     24.64 o 
   2  -2  14      497.70      532.44     32.44 o 
   3  -2  14     2625.88     2680.67    165.46 o 
   4  -2  14      477.58      499.51     18.36 o 
   5  -2  14       25.31       21.62      4.08 o 
   6  -2  14       22.01       12.57      4.15 o 
   7  -2  14      581.66      630.18     25.69 o 
   8  -2  14       23.33       43.44     14.60 o 
 -12  -1  14        0.92        0.00      3.24 o 
 -11  -1  14        0.14       -0.65      2.70 o 
 -10  -1  14        0.40        3.24      2.29 o 
  -9  -1  14        0.80        0.81      4.06 o 
  -8  -1  14        0.04        6.49      4.59 o 
  -7  -1  14        0.98        1.62      3.06 o 
  -6  -1  14        0.58       -1.95      6.49 o 
  -5  -1  14        0.06        0.00      3.24 o 
  -4  -1  14        0.68        1.62      1.62 o 
  -3  -1  14        0.01        0.00      1.62 o 
  -2  -1  14        1.19       -1.62      4.87 o 
  -1  -1  14        0.47       -3.24      4.87 o 
   0  -1  14        0.76       -4.33      6.49 o 
   1  -1  14        0.93        2.60      2.70 o 
   2  -1  14        1.09        0.00      2.70 o 
   3  -1  14        0.07       -1.34      1.34 o 
   4  -1  14        0.27       -2.04      2.04 o 
   5  -1  14        0.46        4.87      2.81 o 
   6  -1  14        0.08        0.75      2.49 o 
   7  -1  14        0.46        2.32      6.49 o 
   8  -1  14        0.07      197.07    188.98 o 
 -12   0  14        4.55       11.36      8.11 o 
 -11   0  14        0.10        4.87      3.44 o 
 -10   0  14     1424.63     1494.84     53.91 o 
  -9   0  14        0.31       -0.97      2.70 o 
  -8   0  14      149.33      136.26     24.33 o 
  -7   0  14        0.14       -3.34      3.34 o 
  -6   0  14      263.24      251.56     20.05 o 
  -5   0  14        0.18       -0.54      1.62 o 
  -4   0  14      936.94      895.44     51.91 o 
  -3   0  14        0.05        8.11      8.11 o 
  -2   0  14     5412.08     5392.11    121.66 o 
  -1   0  14        0.00        1.62      3.24 o 
   0   0  14       39.86       30.82      6.88 o 
   1   0  14        0.14        9.19      2.90 o 
   2   0  14     1678.02     1986.46     53.87 o 
   3   0  14        0.30        5.29      2.28 o 
   4   0  14        4.26        4.31      2.81 o 
   5   0  14        0.00       -1.75      2.49 o 
   6   0  14      116.18      108.37     13.76 o 
   7   0  14        0.04       -4.87      4.87 o 
   8   0  14      220.91      214.13     24.33 o 
 -12   1  14        0.06        0.00      3.24 o 
 -11   1  14        0.00       -2.27      3.24 o 
 -10   1  14        1.59       -1.85      3.24 o 
  -9   1  14        0.10       -0.81      2.29 o 
  -8   1  14        0.00       -2.52      6.49 o 
  -7   1  14        0.60       -3.34      3.34 o 
  -6   1  14        0.10       -2.29      2.29 o 
  -5   1  14        0.58       -4.87      4.87 o 
  -4   1  14        0.92        0.00      4.87 o 
  -3   1  14        0.28       -6.49      6.49 o 
  -2   1  14        0.03       -3.24      3.24 o 
  -1   1  14        0.50        1.62      3.24 o 
   0   1  14        0.00       -1.62      1.62 o 
   1   1  14        0.02        0.81      2.29 o 
   2   1  14        0.72       -1.08      1.87 o 
   3   1  14        0.63       -1.05      3.67 o 
   4   1  14        0.34        0.64      3.50 o 
   5   1  14        0.85       -1.62      2.90 o 
   6   1  14        0.06       -3.89      3.89 o 
   7   1  14        0.17       -3.01      3.01 o 
 -12   2  14      190.52      172.53     15.20 o 
 -11   2  14       31.56       24.04      6.23 o 
 -10   2  14        1.32        2.70      2.90 o 
  -9   2  14      154.65      105.44     22.71 o 
  -8   2  14       94.08       97.80     13.62 o 
  -7   2  14      581.32      516.16     21.44 o 
  -6   2  14      131.36      126.30     14.78 o 
  -5   2  14       14.43       21.09      8.11 o 
  -4   2  14       72.37       87.60     17.84 o 
  -3   2  14        2.21        4.87      6.49 o 
  -2   2  14       53.47       66.51     14.60 o 
  -1   2  14       15.64       17.84      8.11 o 
   0   2  14      465.57      525.23     27.53 o 
   1   2  14     1348.02     1536.20     69.75 o 
   2   2  14     2407.88     2748.74     50.79 o 
   3   2  14       70.81       85.74      8.07 o 
   4   2  14      175.23      207.31     16.81 o 
   5   2  14       42.30       45.51      8.96 o 
   6   2  14      356.00      361.02     25.16 o 
   7   2  14        1.85        0.54     10.54 o 
 -12   3  14        0.08        5.68      4.59 o 
 -11   3  14        0.02       -1.30      2.70 o 
 -10   3  14        0.03        0.00      4.06 o 
  -9   3  14        1.31        0.00      4.87 o 
  -8   3  14        0.28        0.65      1.62 o 
  -7   3  14        0.01        4.62      2.49 o 
  -6   3  14        0.15        0.00      3.24 o 
  -5   3  14        0.01       -8.11      8.11 o 
  -4   3  14        0.01       -1.62      3.24 o 
  -3   3  14        0.03        1.62      3.24 o 
  -2   3  14        0.38        1.62      3.24 o 
  -1   3  14        0.01       -1.62      4.87 o 
   0   3  14        0.35       14.15     30.01 o 
   1   3  14        0.75        2.35      4.04 o 
   2   3  14        0.07        1.46      3.75 o 
   3   3  14        0.15        1.92      3.89 o 
   4   3  14        0.25        1.74      4.18 o 
   5   3  14        0.01        1.62      5.68 o 
   6   3  14        0.02        9.60     26.77 o 
 -12   4  14       59.19       49.53      8.03 o 
 -11   4  14       16.73       14.92      6.49 o 
 -10   4  14      292.18      322.81     35.69 o 
  -9   4  14        5.01        6.49      4.87 o 
  -8   4  14     2563.16     2378.91     85.98 o 
  -7   4  14       14.30       15.35      5.91 o 
  -6   4  14       89.08       94.43     11.16 o 
  -5   4  14       63.79       60.74      7.23 o 
  -4   4  14       59.50       53.53     14.60 o 
  -3   4  14      260.04      274.15     30.82 o 
  -2   4  14     1303.45     1310.72     66.51 o 
  -1   4  14       17.21       11.11      5.03 o 
   0   4  14        4.32       11.74      3.84 o 
   1   4  14      575.08      527.73     26.39 o 
   2   4  14        6.39        7.30      3.44 o 
   3   4  14        5.92        8.11      5.40 o 
   4   4  14       22.96       16.07      6.23 o 
   5   4  14       73.00      136.58     51.10 o 
   6   4  14      180.43      246.57     25.95 o 
 -12   5  14        0.30       -1.62      2.29 o 
 -11   5  14        0.01        1.62      4.87 o 
 -10   5  14        0.89        3.24      3.24 o 
  -9   5  14        1.67       -1.62      4.87 o 
  -8   5  14        0.45       -4.87      4.87 o 
  -7   5  14        1.73        3.54      2.78 o 
  -6   5  14        0.49       -1.62      3.75 o 
  -5   5  14        0.01       -1.85      3.24 o 
  -4   5  14        0.16        0.00      2.90 o 
  -3   5  14        0.66       -4.06      4.17 o 
  -2   5  14        0.04        6.49      8.11 o 
  -1   5  14        0.15       -0.81      5.68 o 
   0   5  14        0.03       -2.24      2.24 o 
   1   5  14        0.19       -4.35      4.35 o 
   2   5  14        0.07       -2.70      2.70 o 
   3   5  14        0.01       -2.16      5.68 o 
   4   5  14        0.55        3.24      2.70 o 
   5   5  14        1.50        3.24      3.24 o 
 -12   6  14       88.07      111.93     16.22 o 
 -11   6  14       35.62       29.20     11.36 o 
 -10   6  14      229.09      217.37     29.20 o 
  -9   6  14       49.02       58.40     16.22 o 
  -8   6  14        7.89        8.11      6.49 o 
  -7   6  14      145.88      117.76     15.20 o 
  -6   6  14        2.10        6.49      5.74 o 
  -5   6  14     1842.19     1768.36     60.76 o 
  -4   6  14       26.11       35.37      7.38 o 
  -3   6  14      205.47      202.77     29.20 o 
  -2   6  14       87.60       84.35     19.47 o 
  -1   6  14       35.02       21.09     11.36 o 
   0   6  14       17.52       21.77      5.46 o 
   1   6  14       60.83       90.96     10.83 o 
   2   6  14      236.17      229.70     21.20 o 
   3   6  14       23.99       19.33      6.60 o 
   4   6  14       14.84        8.31      4.17 o 
 -11   7  14        0.00       22.71      9.73 o 
 -10   7  14        3.47        4.87      6.49 o 
  -9   7  14        0.55       -6.49      6.49 o 
  -8   7  14        0.00        6.49      6.49 o 
  -7   7  14        0.17       -0.81      3.44 o 
  -6   7  14        0.66       -3.42      5.07 o 
  -5   7  14        0.34        8.11      9.73 o 
  -4   7  14        0.79        3.24      3.44 o 
  -3   7  14        0.49       -1.62      3.24 o 
  -2   7  14        0.04       -4.87      6.49 o 
  -1   7  14        0.17        0.00      3.24 o 
   0   7  14        0.00       -0.34      3.74 o 
   1   7  14        0.22        1.33      3.04 o 
   2   7  14        0.00        9.41      5.40 o 
   3   7  14        0.17       -0.81      2.43 o 
 -10   8  14       24.76       22.71      9.73 o 
  -9   8  14       48.35       55.15     16.22 o 
  -8   8  14       30.41       34.07      9.73 o 
  -7   8  14       13.01       15.93      5.63 o 
  -6   8  14      148.60      132.16     16.60 o 
  -5   8  14        1.04        6.49      4.87 o 
  -4   8  14      667.23      638.66     38.93 o 
  -3   8  14        9.39        6.49      6.49 o 
  -2   8  14       44.38       40.55     12.98 o 
  -1   8  14      103.94      113.97     17.03 o 
   0   8  14        5.03        2.43      9.73 o 
   1   8  14       20.12       25.55      5.12 o 
  -9   9  14        0.11        1.62      3.24 o 
  -8   9  14        0.12        0.00      4.87 o 
  -7   9  14        0.24        1.62      2.29 o 
  -6   9  14        0.41       -3.44      3.44 o 
  -5   9  14        0.62        1.62      3.24 o 
  -4   9  14        0.62       -4.87      4.87 o 
  -3   9  14        0.04        1.62      3.24 o 
  -2   9  14        0.20        1.62      4.06 o 
  -1   9  14        0.15       -1.08      1.45 o 
   0   9  14        0.25       -2.08      2.08 o 
  -7  10  14        8.98       11.82      3.89 o 
  -6  10  14        3.92        0.65      3.24 o 
  -5  10  14        8.74        3.24      4.87 o 
  -4  10  14        1.41        6.49      4.87 o 
  -3  10  14      188.50      178.44     21.09 o 
  -1 -12  15      120.20      139.51     17.84 o 
   0 -12  15        3.44       -3.24      3.24 o 
   1 -12  15       32.50       38.93     11.36 o 
   2 -12  15       13.01       21.09      8.11 o 
   3 -12  15      414.35      436.10     21.70 o 
   4 -12  15       11.86        9.88      8.92 o 
  -4 -11  15        0.62        0.00      1.87 o 
  -3 -11  15        0.18        0.00      1.53 o 
  -2 -11  15        0.87        0.81      2.10 o 
  -1 -11  15        0.00       -3.24      3.24 o 
   0 -11  15        0.12        4.87      4.87 o 
   1 -11  15        0.05        4.87      3.24 o 
   2 -11  15        0.01       -1.62      3.24 o 
   3 -11  15        0.04       -1.62      1.62 o 
   4 -11  15        0.10       -3.44      3.44 o 
   5 -11  15        0.26       -1.30      1.99 o 
  -5 -10  15        6.37        4.63      2.36 o 
  -4 -10  15       95.15       96.29      9.96 o 
  -3 -10  15        1.87        4.35      1.50 o 
  -2 -10  15       28.80       33.88      7.39 o 
  -1 -10  15       33.49       27.58      9.73 o 
   0 -10  15       35.08       32.44     11.36 o 
   1 -10  15       24.02       21.09      8.11 o 
   2 -10  15        1.90       -1.62      3.24 o 
   3 -10  15       43.98       35.69      9.73 o 
   4 -10  15      232.50      266.08     19.50 o 
   5 -10  15        2.94       14.60      6.49 o 
   6 -10  15      103.02      102.20     16.22 o 
  -7  -9  15        0.20       -1.62      3.24 o 
  -6  -9  15        0.09       -1.62      3.24 o 
  -5  -9  15        0.08        9.73      6.49 o 
  -4  -9  15        0.41        3.24      4.87 o 
  -3  -9  15        0.01       -2.43      3.44 o 
  -2  -9  15        0.17       -0.97      2.70 o 
  -1  -9  15        0.01        1.62      4.87 o 
   0  -9  15        0.05        0.32      2.70 o 
   1  -9  15        2.09        1.85      1.42 o 
   2  -9  15        0.00       -2.70      2.70 o 
   3  -9  15        0.47       -0.81      3.44 o 
   4  -9  15        0.49        8.11      6.49 o 
   5  -9  15        0.17        8.11      8.11 o 
   6  -9  15        0.45        4.87      4.87 o 
   7  -9  15        0.23       -4.87      4.87 o 
  -8  -8  15      166.22      170.33     19.47 o 
  -7  -8  15        4.34        1.62      3.24 o 
  -6  -8  15      148.99      136.26     22.71 o 
  -5  -8  15        1.79        1.62      4.87 o 
  -4  -8  15      496.86      493.14     43.80 o 
  -3  -8  15      179.49      168.37     17.21 o 
  -2  -8  15      410.30      425.16     27.46 o 
  -1  -8  15       18.38       16.22      4.87 o 
   0  -8  15        2.29        4.06      3.44 o 
   1  -8  15      171.53      154.99     15.94 o 
   2  -8  15      145.71      124.58     11.84 o 
   3  -8  15      158.06      174.37     12.13 o 
   4  -8  15      342.78      333.50     19.62 o 
   5  -8  15      929.96      918.36     39.46 o 
   6  -8  15      153.87      150.86     22.71 o 
   7  -8  15       90.64       63.26     14.60 o 
   8  -8  15      189.57      180.06     19.47 o 
  -8  -7  15        0.00       -1.62      3.24 o 
  -7  -7  15        0.40       -1.62      4.87 o 
  -6  -7  15        0.05       -1.62      4.87 o 
  -5  -7  15        0.24        0.00      3.24 o 
  -4  -7  15        0.06       -3.89      3.89 o 
  -3  -7  15        0.03        1.62      4.06 o 
  -2  -7  15        0.05       -4.59      4.59 o 
  -1  -7  15        0.01        0.00      3.24 o 
   0  -7  15        0.00       -2.43      3.44 o 
   1  -7  15        0.23       -0.46      2.79 o 
   2  -7  15        0.00        1.62      1.28 o 
   3  -7  15        0.00        0.32      1.36 o 
   4  -7  15        2.43        2.03      2.65 o 
   5  -7  15        0.26        1.62      4.87 o 
   6  -7  15        0.77        3.24      2.29 o 
   7  -7  15        0.02       -1.62      3.24 o 
   8  -7  15        0.35        4.87      4.87 o 
  -9  -6  15       12.21        8.11      6.49 o 
  -8  -6  15       35.68       26.20      6.23 o 
  -7  -6  15        6.49       -1.62      3.24 o 
  -6  -6  15       88.15      113.55     22.71 o 
  -5  -6  15      510.35      532.07     47.04 o 
  -4  -6  15      903.15      903.00     39.95 o 
  -3  -6  15     1636.07     1648.61     53.87 o 
  -2  -6  15     2373.08     2460.84     92.46 o 
  -1  -6  15        2.17        4.74      2.97 o 
   0  -6  15     2023.62     2048.29     47.28 o 
   1  -6  15      187.52      175.95     16.60 o 
   2  -6  15        8.06        8.30      2.86 o 
   3  -6  15       71.42       64.66      7.48 o 
   4  -6  15       48.85       52.15      7.49 o 
   5  -6  15      175.87      166.71     17.75 o 
   6  -6  15        0.53        3.01      4.06 o 
   7  -6  15       21.61       11.36      6.49 o 
   8  -6  15       42.29       24.33      8.11 o 
 -10  -5  15        1.21        3.48      3.89 o 
  -9  -5  15        0.49       -1.95      2.70 o 
  -8  -5  15        1.42        1.62      3.44 o 
  -7  -5  15        0.15       -3.24      6.49 o 
  -6  -5  15        0.76        1.62      3.24 o 
  -5  -5  15        0.03       -4.59      4.59 o 
  -4  -5  15        1.68        2.70      1.45 o 
  -3  -5  15        1.77       -5.07      5.07 o 
  -2  -5  15        0.14       -1.39      1.39 o 
  -1  -5  15        0.02       -0.93      2.36 o 
   0  -5  15        0.57       -0.81      2.43 o 
   1  -5  15        0.06       -3.24      6.49 o 
   2  -5  15        1.61        2.73      1.79 o 
   3  -5  15        0.38        0.67      2.22 o 
   4  -5  15        0.23       -2.34      2.34 o 
   5  -5  15        0.08        0.70      3.89 o 
   6  -5  15        0.48       -2.60      3.24 o 
   7  -5  15        0.46        1.08      1.45 o 
   8  -5  15        0.31       -4.87      4.87 o 
 -10  -4  15       61.32       64.09     10.32 o 
  -9  -4  15      481.61      534.66     30.97 o 
  -8  -4  15      383.39      397.43     40.55 o 
  -7  -4  15      273.15      298.48     35.69 o 
  -6  -4  15        7.86       21.09      9.73 o 
  -5  -4  15      311.07      319.57     35.69 o 
  -4  -4  15      528.36      481.62     30.38 o 
  -3  -4  15       72.78       70.40     12.77 o 
  -2  -4  15       92.96       91.20      9.96 o 
  -1  -4  15     1973.03     1987.74     44.81 o 
   0  -4  15       20.90       18.56      5.07 o 
   1  -4  15      782.19      704.02     47.04 o 
   2  -4  15        0.26        2.84      2.08 o 
   3  -4  15        9.24        6.49      2.18 o 
   4  -4  15      466.94      444.37     19.25 o 
   5  -4  15        0.35       -1.62      4.06 o 
   6  -4  15       25.28       23.60      5.74 o 
   7  -4  15       42.88       63.50      9.70 o 
   8  -4  15      136.21      162.22     19.47 o 
 -11  -3  15        0.79        4.87      3.89 o 
 -10  -3  15        0.42       -0.93      3.89 o 
  -9  -3  15        0.70       -2.29      2.29 o 
  -8  -3  15        0.12        3.24      4.87 o 
  -7  -3  15        0.04       -1.62      4.87 o 
  -6  -3  15        0.45        6.49      4.87 o 
  -5  -3  15        0.07       -0.81      4.59 o 
  -4  -3  15        0.55        1.62      2.08 o 
  -3  -3  15        0.52        1.22      2.08 o 
  -2  -3  15        0.62        1.62      2.08 o 
  -1  -3  15        1.40        0.32      2.70 o 
   0  -3  15        1.29        1.62      4.87 o 
   1  -3  15        0.07        3.24      3.24 o 
   2  -3  15        0.75        3.24      3.24 o 
   3  -3  15        0.52        0.77      1.98 o 
   4  -3  15        0.47       -1.78      2.10 o 
   5  -3  15        0.19       -7.71      8.11 o 
   6  -3  15        1.73       -0.54      2.90 o 
   7  -3  15        0.06       -1.54      1.54 o 
   8  -3  15        0.21        8.11      4.87 o 
 -11  -2  15      198.22      172.65     15.94 o 
 -10  -2  15       31.88       37.38      8.03 o 
  -9  -2  15        3.83        5.19      2.70 o 
  -8  -2  15      142.95      142.75     24.33 o 
  -7  -2  15       95.50       94.09     19.47 o 
  -6  -2  15      556.30      550.91     31.53 o 
  -5  -2  15      125.76      131.29     14.30 o 
  -4  -2  15       13.69       16.22      5.07 o 
  -3  -2  15       61.35       63.26     14.60 o 
  -2  -2  15        3.33        6.49      4.87 o 
  -1  -2  15       48.98       38.93      9.73 o 
   0  -2  15       16.58       21.09      9.73 o 
   1  -2  15      448.53      553.16     40.55 o 
   2  -2  15     1327.57     1554.04     68.13 o 
   3  -2  15     2450.62     2562.36     60.41 o 
   4  -2  15       75.35       77.24      8.05 o 
   5  -2  15      181.34      194.33     15.22 o 
   6  -2  15       48.89       45.32      6.83 o 
   7  -2  15      349.56      369.05     18.04 o 
   8  -2  15        1.03       93.65    103.82 o 
 -12  -1  15        0.23       -4.87      4.87 o 
 -11  -1  15        0.10        1.30      3.24 o 
 -10  -1  15        0.17       -1.08      2.90 o 
  -9  -1  15        0.01       -2.78      3.89 o 
  -8  -1  15        0.04        3.24      3.24 o 
  -7  -1  15        0.45        0.00      2.29 o 
  -6  -1  15        0.13       -1.47      2.71 o 
  -5  -1  15        0.01       -0.54      1.62 o 
  -4  -1  15        0.75       -1.62      1.62 o 
  -3  -1  15        0.85        1.62      4.87 o 
  -2  -1  15        2.15       -1.62      4.87 o 
  -1  -1  15        0.28       -3.24      3.24 o 
   0  -1  15        1.15        3.24      3.24 o 
   1  -1  15        0.17        0.65      4.87 o 
   2  -1  15        0.11       -2.80      3.04 o 
   3  -1  15        2.05       -0.60      4.32 o 
   4  -1  15        0.76        0.41      3.51 o 
   5  -1  15        0.25       -3.24      3.84 o 
   6  -1  15        0.04        0.00      3.44 o 
   7  -1  15        0.21       -6.49      6.49 o 
   8  -1  15        0.03        0.00      3.24 o 
 -12   0  15        0.01       -2.70      2.70 o 
 -11   0  15      220.29      283.81     22.35 o 
 -10   0  15        0.03        3.48      4.06 o 
  -9   0  15       27.97       24.33      9.73 o 
  -8   0  15        0.00       -6.49      8.11 o 
  -7   0  15      353.36      332.66     19.97 o 
  -6   0  15        0.01        1.62      4.06 o 
  -5   0  15       37.81       38.93     11.36 o 
  -4   0  15        0.19       -3.24      3.24 o 
  -3   0  15      324.59      296.86     29.20 o 
  -2   0  15        0.00       -1.62      4.87 o 
  -1   0  15        5.80       12.98      6.49 o 
   0   0  15        0.00        0.00      2.29 o 
   1   0  15      610.73      705.71     32.12 o 
   2   0  15        0.00       -0.43      1.98 o 
   3   0  15     1820.16     2261.36     47.55 o 
   4   0  15        0.02        3.99      6.71 o 
   5   0  15      140.43      162.86     14.05 o 
   6   0  15        0.00       -4.87      4.87 o 
   7   0  15        0.88       -4.87      6.49 o 
 -12   1  15        0.16       -3.44      3.44 o 
 -11   1  15        0.01        0.32      4.87 o 
 -10   1  15        0.37       -5.68      5.68 o 
  -9   1  15        0.12        0.00      3.24 o 
  -8   1  15        0.09        0.54      4.06 o 
  -7   1  15        0.47        1.75      2.49 o 
  -6   1  15        0.42       -1.62      4.06 o 
  -5   1  15        0.36       -1.62      3.24 o 
  -4   1  15        1.62        1.62      3.24 o 
  -3   1  15        0.78        4.87      4.87 o 
  -2   1  15        1.11        4.87      4.87 o 
  -1   1  15        2.38        3.24      3.24 o 
   0   1  15        0.91        3.71      3.89 o 
   1   1  15        1.95        0.85      2.34 o 
   2   1  15        0.27        1.34      2.01 o 
   3   1  15        0.00       -0.44      1.87 o 
   4   1  15        0.04       -0.52      2.81 o 
   5   1  15        0.17        0.54      2.90 o 
   6   1  15        0.09       -2.16      2.90 o 
   7   1  15        0.73        8.47     15.41 o 
 -12   2  15      230.53      247.56     17.75 o 
 -11   2  15       10.92        6.03      3.89 o 
 -10   2  15       81.15       81.11     17.84 o 
  -9   2  15      152.42      139.51     22.71 o 
  -8   2  15      263.49      239.96     22.35 o 
  -7   2  15       16.32       16.00      4.49 o 
  -6   2  15     1251.44     1144.24     37.94 o 
  -5   2  15      281.94      295.24     34.07 o 
  -4   2  15      144.10      152.48     24.33 o 
  -3   2  15     1377.18     1401.56     71.38 o 
  -2   2  15      367.85      369.86     35.69 o 
  -1   2  15      439.12      441.23     37.31 o 
   0   2  15       90.81       89.12      8.44 o 
   1   2  15     1068.37     1171.49     32.50 o 
   2   2  15      829.55      906.51     29.64 o 
   3   2  15       32.69       54.15      7.23 o 
   4   2  15       52.48       56.85      8.94 o 
   5   2  15       13.28       33.31      8.03 o 
   6   2  15       61.07       95.21     18.66 o 
 -12   3  15        0.26       -2.70      2.70 o 
 -11   3  15        1.75        0.00      3.24 o 
 -10   3  15        0.00       -4.87      4.87 o 
  -9   3  15        0.26        0.00      4.87 o 
  -8   3  15        0.12       -4.87      6.49 o 
  -7   3  15        0.17       -0.32      3.34 o 
  -6   3  15        0.25       -3.34      3.34 o 
  -5   3  15        0.53        1.50      2.49 o 
  -4   3  15        0.42        3.24      3.44 o 
  -3   3  15        0.01       11.36      6.49 o 
  -2   3  15        0.43        1.30      2.70 o 
  -1   3  15        0.43       -2.38      2.38 o 
   0   3  15        1.75        3.08      1.91 o 
   1   3  15        0.02        0.00      3.24 o 
   2   3  15        3.41        7.46      2.70 o 
   3   3  15        0.31       -3.24      4.59 o 
   4   3  15        0.28        1.30      5.40 o 
   5   3  15        0.02       38.25     44.61 o 
   6   3  15        3.36       26.61     64.08 o 
 -12   4  15        0.16       -1.62      3.24 o 
 -11   4  15      238.46      267.66     30.82 o 
 -10   4  15        1.48        9.73      4.87 o 
  -9   4  15        0.38        3.24      3.24 o 
  -8   4  15      100.83       85.98     19.47 o 
  -7   4  15      214.31      212.56     17.10 o 
  -6   4  15       88.17       70.86     10.59 o 
  -5   4  15       49.26       66.08      8.71 o 
  -4   4  15      203.47      179.67     15.87 o 
  -3   4  15      164.64      200.37     19.50 o 
  -2   4  15     1293.71     1273.08     47.51 o 
  -1   4  15     1556.25     1654.11     39.52 o 
   0   4  15     1002.09      952.80     30.16 o 
   1   4  15      154.26      170.17     19.50 o 
   2   4  15        6.40        1.08      2.90 o 
   3   4  15      136.77      160.78     18.25 o 
   4   4  15        5.18        2.16      5.07 o 
   5   4  15       72.57       85.98     16.22 o 
 -12   5  15        0.01       -3.24      3.24 o 
 -11   5  15        0.70        6.49      6.49 o 
 -10   5  15        0.36       -3.24      4.87 o 
  -9   5  15        0.07       -8.11      8.11 o 
  -8   5  15        0.15        3.24      6.49 o 
  -7   5  15        3.61        5.16      2.43 o 
  -6   5  15        0.02        2.16      2.81 o 
  -5   5  15        0.40        2.62      4.73 o 
  -4   5  15        0.18        0.00      2.29 o 
  -3   5  15        0.01        2.43      5.74 o 
  -2   5  15        0.73        4.33      3.24 o 
  -1   5  15        0.02       -0.23      2.36 o 
   0   5  15        1.54       -0.51      3.04 o 
   1   5  15        0.02        0.54      4.06 o 
   2   5  15        0.01       -4.87      4.87 o 
   3   5  15        0.05        1.85      4.06 o 
   4   5  15        0.58        5.56      3.89 o 
 -11   6  15      103.23      100.57     17.84 o 
 -10   6  15      232.78      210.88     27.58 o 
  -9   6  15        0.10        0.00      3.24 o 
  -8   6  15       15.42       15.90      5.40 o 
  -7   6  15       11.03        4.17      3.01 o 
  -6   6  15        0.03        8.11      5.74 o 
  -5   6  15       55.65       48.73     10.85 o 
  -4   6  15       14.18       32.44     12.98 o 
  -3   6  15        0.42        1.62      4.87 o 
  -2   6  15       64.01       59.05     10.85 o 
  -1   6  15      186.42      158.47     14.60 o 
   0   6  15       77.89       81.19      8.44 o 
   1   6  15      779.76      762.27     37.64 o 
   2   6  15      425.80      425.90     27.46 o 
   3   6  15        0.01        0.00      3.24 o 
 -11   7  15        0.03        4.87      6.49 o 
 -10   7  15        0.73        0.00      3.24 o 
  -9   7  15        0.10       -1.62      4.87 o 
  -8   7  15        0.14       -3.24      6.49 o 
  -7   7  15        0.39       -4.06      4.06 o 
  -6   7  15        1.29        0.46      3.89 o 
  -5   7  15        2.62        2.55      3.89 o 
  -4   7  15        0.56        4.87      4.87 o 
  -3   7  15        0.01       -4.06      4.06 o 
  -2   7  15        0.10        2.23      5.68 o 
  -1   7  15        0.04       -2.16      2.90 o 
   0   7  15        0.20        1.98      2.34 o 
   1   7  15        0.85        4.22      3.34 o 
   2   7  15        0.06       -1.30      2.70 o 
 -10   8  15        6.33       22.71      8.11 o 
  -9   8  15       10.88        4.87      3.24 o 
  -8   8  15        0.24       10.27      2.90 o 
  -7   8  15      124.91      121.56     15.45 o 
  -6   8  15      225.32      188.27     18.25 o 
  -5   8  15      555.51      550.43     45.42 o 
  -4   8  15       46.89       43.80     11.36 o 
  -3   8  15        8.28        9.73      6.49 o 
  -2   8  15      271.64      261.17     21.20 o 
  -1   8  15       40.36       43.83      6.83 o 
   0   8  15      100.97      100.17     14.63 o 
  -8   9  15        0.35        2.09      8.92 o 
  -7   9  15        0.02       -0.81      4.06 o 
  -6   9  15        4.46        9.50      3.89 o 
  -5   9  15        0.09        1.95      2.70 o 
  -4   9  15        0.03        4.87      4.87 o 
  -3   9  15        0.03       -1.95      2.70 o 
  -2   9  15        0.55        2.03      5.68 o 
   0 -12  16       88.39       90.84     14.60 o 
   1 -12  16       43.22       43.80      9.73 o 
   2 -12  16       67.70       85.98     14.60 o 
  -3 -11  16        0.02       -3.24      4.06 o 
  -2 -11  16        0.05        1.62      1.62 o 
  -1 -11  16        0.01        3.24      3.24 o 
   0 -11  16        0.26       -6.49      6.49 o 
   1 -11  16        0.73        3.24      3.24 o 
   2 -11  16        0.01       -1.62      3.24 o 
   3 -11  16        2.28        3.24      1.62 o 
   4 -11  16        0.92       -1.62      2.43 o 
  -5 -10  16      127.06      156.71     10.83 o 
  -4 -10  16       62.79       60.74      7.38 o 
  -3 -10  16        0.95        4.63      7.30 o 
  -2 -10  16      134.58      158.87     16.06 o 
  -1 -10  16       22.05       17.84      8.11 o 
   0 -10  16      112.96      107.06     19.47 o 
   1 -10  16      125.40      131.40     19.47 o 
   2 -10  16        0.44        4.87      4.87 o 
   3 -10  16      140.14      115.17     17.84 o 
   4 -10  16       35.62       32.68      7.30 o 
   5 -10  16      240.81      287.13     25.95 o 
   6 -10  16        0.69       -6.49      6.49 o 
  -6  -9  16        0.11       -3.24      4.87 o 
  -5  -9  16        0.84        0.00      3.24 o 
  -4  -9  16        0.18        0.00      3.24 o 
  -3  -9  16        0.86        2.60      2.43 o 
  -2  -9  16        1.94       -1.62      4.06 o 
  -1  -9  16        2.52       -1.62      3.24 o 
   0  -9  16        0.53        2.70      2.90 o 
   1  -9  16        0.25       -1.87      1.87 o 
   2  -9  16        1.32        1.62      2.29 o 
   3  -9  16        0.01       -1.30      2.70 o 
   4  -9  16        1.09        1.62      4.87 o 
   5  -9  16        0.43        0.00      4.87 o 
   6  -9  16        1.62        3.24      1.62 o 
  -7  -8  16      129.82      108.69     17.84 o 
  -6  -8  16       37.45       48.67     14.60 o 
  -5  -8  16      377.44      374.72     37.31 o 
  -4  -8  16       14.10       14.60      5.40 o 
  -3  -8  16      734.83      746.54     35.50 o 
  -2  -8  16        0.73       10.09      5.07 o 
  -1  -8  16        0.51       -2.70      2.70 o 
   0  -8  16      107.10      102.85     13.79 o 
   1  -8  16       32.45       28.11      5.46 o 
   2  -8  16      123.26      119.89     11.53 o 
   3  -8  16      262.32      262.85     20.55 o 
   4  -8  16       14.48       23.12      5.89 o 
   5  -8  16      574.80      575.22     29.76 o 
   6  -8  16       11.50        0.00      3.24 o 
   7  -8  16        9.09        1.62      1.62 o 
  -8  -7  16        1.52       -1.62      3.24 o 
  -7  -7  16        0.00        4.87      6.49 o 
  -6  -7  16        0.21        0.00      3.24 o 
  -5  -7  16        0.00       -4.87      8.11 o 
  -4  -7  16        0.04        0.46      4.87 o 
  -3  -7  16        0.11       -3.06      5.07 o 
  -2  -7  16        0.87        6.49      4.87 o 
  -1  -7  16        1.26       -8.11      8.11 o 
   0  -7  16        0.12        1.39      7.30 o 
   1  -7  16        0.03       -1.62      2.29 o 
   2  -7  16        0.10        2.09      2.36 o 
   3  -7  16        0.10       -2.36      2.36 o 
   4  -7  16        1.31       -1.45      1.45 o 
   5  -7  16        4.40        8.65      2.90 o 
   6  -7  16        0.07       -2.90      2.90 o 
   7  -7  16        0.22       -6.49      6.49 o 
  -9  -6  16       38.97       45.42     11.36 o 
  -8  -6  16       38.77       29.20     11.36 o 
  -7  -6  16      564.62      523.96     43.80 o 
  -6  -6  16        1.04        1.62      3.24 o 
  -5  -6  16      720.65      720.21     35.34 o 
  -4  -6  16       18.45       22.71      5.74 o 
  -3  -6  16     2066.41     2069.91     60.79 o 
  -2  -6  16     1913.78     1841.17     81.11 o 
  -1  -6  16      525.67      484.91     28.61 o 
   0  -6  16      302.90      280.79     21.20 o 
   1  -6  16      132.26      123.16     11.53 o 
   2  -6  16      227.83      188.16     12.76 o 
   3  -6  16      429.10      424.75     18.63 o 
   4  -6  16       39.68       29.71      5.89 o 
   5  -6  16       14.28       12.98      5.74 o 
   6  -6  16       19.40       12.98      7.30 o 
   7  -6  16        0.17        0.00      2.70 o 
 -10  -5  16        0.67        0.00      3.24 o 
  -9  -5  16        0.17        4.87      6.49 o 
  -8  -5  16        0.47       -3.24      3.24 o 
  -7  -5  16        0.00       -3.24      3.24 o 
  -6  -5  16        0.26        3.24      3.24 o 
  -5  -5  16        0.14       -2.60      3.24 o 
  -4  -5  16        0.62        5.33      3.89 o 
  -3  -5  16        0.07       -3.24      4.87 o 
  -2  -5  16        0.06       -0.61      2.08 o 
  -1  -5  16        0.78       -0.95      3.22 o 
   0  -5  16        0.00       -2.43      4.06 o 
   1  -5  16        0.05       -1.16      2.36 o 
   2  -5  16        0.13       -1.58      1.58 o 
   3  -5  16        0.01        0.48      2.22 o 
   4  -5  16        0.03        2.16      2.81 o 
   5  -5  16        0.53        0.00      6.49 o 
   6  -5  16        0.07       -1.62      2.29 o 
   7  -5  16        0.09       -0.32      2.70 o 
   8  -5  16        0.70        8.11      4.87 o 
 -10  -4  16       54.50       56.96      9.18 o 
  -9  -4  16       14.88       21.09      9.73 o 
  -8  -4  16      297.18      334.17     37.31 o 
  -7  -4  16        6.21        3.24      4.87 o 
  -6  -4  16     2517.05     2592.68     97.33 o 
  -5  -4  16       15.06       19.02      6.23 o 
  -4  -4  16       88.79       95.71     19.47 o 
  -3  -4  16       59.33       56.66      6.58 o 
  -2  -4  16       65.86       61.48      7.64 o 
  -1  -4  16      238.21      222.07     18.90 o 
   0  -4  16     1256.01     1231.23     63.26 o 
   1  -4  16       22.00       17.84      4.30 o 
   2  -4  16        4.92        7.82      2.81 o 
   3  -4  16      560.07      527.04     20.83 o 
   4  -4  16        9.31        6.74      2.49 o 
   5  -4  16        5.77        6.49      4.59 o 
   6  -4  16       18.00       15.57      9.73 o 
   7  -4  16       71.68       80.12     10.85 o 
   8  -4  16      182.41      222.24     19.47 o 
 -11  -3  16        0.34        0.00      1.15 o 
 -10  -3  16        0.00        2.55      3.89 o 
  -9  -3  16        1.24        1.62      4.87 o 
  -8  -3  16        0.36        6.49      4.87 o 
  -7  -3  16        0.52        4.87      4.87 o 
  -6  -3  16        0.00        0.00      3.24 o 
  -5  -3  16        0.25        0.32      6.49 o 
  -4  -3  16        0.03        6.16      4.28 o 
  -3  -3  16        0.15       -3.17      3.17 o 
  -2  -3  16        0.18       -4.87      4.87 o 
  -1  -3  16        0.14        9.73      6.49 o 
   0  -3  16        0.32       -6.49      6.49 o 
   1  -3  16        0.01        3.89      2.16 o 
   2  -3  16        1.09        2.03      1.43 o 
   3  -3  16        0.75        1.98      2.00 o 
   4  -3  16        0.05       -1.25      2.49 o 
   5  -3  16        0.13       -0.54      1.87 o 
   6  -3  16        0.46       -0.81      2.29 o 
   7  -3  16        0.82        4.33      2.90 o 
 -11  -2  16      237.42      238.21     17.75 o 
 -10  -2  16        8.22       12.98      8.11 o 
  -9  -2  16       80.33       81.11     17.84 o 
  -8  -2  16      159.51      165.46     25.95 o 
  -7  -2  16      255.20      243.33     32.44 o 
  -6  -2  16       14.74       12.05      4.06 o 
  -5  -2  16     1251.30     1100.31     35.14 o 
  -4  -2  16      263.62      210.88     25.95 o 
  -3  -2  16      143.79      123.29     19.47 o 
  -2  -2  16     1373.76     1226.36     60.02 o 
  -1  -2  16      367.68      301.72     30.82 o 
   0  -2  16      447.42      468.81     38.93 o 
   1  -2  16      105.34       81.63     12.00 o 
   2  -2  16     1052.05     1086.12     29.98 o 
   3  -2  16      822.36      836.64     26.31 o 
   4  -2  16       30.88       40.10      7.75 o 
   5  -2  16       57.40       52.06      7.85 o 
   6  -2  16        9.64       12.98      7.30 o 
   7  -2  16       65.41       64.62      8.55 o 
 -11  -1  16        0.23        2.43      4.06 o 
 -10  -1  16        0.62        3.24      6.49 o 
  -9  -1  16        0.10        8.11      4.87 o 
  -8  -1  16        0.14        1.62      3.24 o 
  -7  -1  16        1.09       -3.24      4.06 o 
  -6  -1  16        0.09        1.62      2.29 o 
  -5  -1  16        0.31       -2.36      2.36 o 
  -4  -1  16        0.00        1.62      3.24 o 
  -3  -1  16        0.02        1.62      3.24 o 
  -2  -1  16        0.10        0.00      1.62 o 
  -1  -1  16        0.03       -1.62      3.24 o 
   0  -1  16        0.03       -4.87      4.87 o 
   1  -1  16        0.02       -2.06      3.04 o 
   2  -1  16        0.81       -0.74      3.30 o 
   3  -1  16        0.20        3.97      2.40 o 
   4  -1  16        0.03       -0.97      2.16 o 
   5  -1  16        0.10       -3.51      4.14 o 
   6  -1  16        0.10       -1.73      3.51 o 
   7  -1  16        0.53       17.84      8.11 o 
 -11   0  16        0.36        1.62      3.44 o 
 -10   0  16      418.76      431.50     40.55 o 
  -9   0  16        0.02       -3.24      4.87 o 
  -8   0  16      187.28      180.06     27.58 o 
  -7   0  16        0.00       -0.81      2.65 o 
  -6   0  16      568.90      532.44     25.25 o 
  -5   0  16        0.02       -2.73      2.73 o 
  -4   0  16       38.17       34.07      9.73 o 
  -3   0  16        0.02        4.87      4.87 o 
  -2   0  16      442.35      442.85     37.31 o 
  -1   0  16        0.04       -4.87      4.87 o 
   0   0  16        0.01       -3.89      3.89 o 
   1   0  16        0.09        2.37      1.34 o 
   2   0  16       26.76       40.18      6.04 o 
   3   0  16        0.00        5.77      4.76 o 
   4   0  16     1520.97     1693.25     46.39 o 
   5   0  16        0.56        0.88      3.04 o 
   6   0  16      280.09      347.27     22.94 o 
   7   0  16        0.04       66.51     14.60 o 
 -12   1  16        0.00       -1.62      1.62 o 
 -11   1  16        0.34       -4.87      6.49 o 
 -10   1  16        0.08        1.62      3.24 o 
  -9   1  16        0.03       -3.24      4.87 o 
  -8   1  16        0.71        0.00      4.87 o 
  -7   1  16        1.43       -1.62      2.08 o 
  -6   1  16        0.22       -1.62      2.60 o 
  -5   1  16        0.19        0.84      5.17 o 
  -4   1  16        0.63        3.24      3.24 o 
  -3   1  16        1.64        3.24      4.87 o 
  -2   1  16        1.30       -1.62      4.87 o 
  -1   1  16        0.08        1.62      8.11 o 
   0   1  16        1.00        1.95      2.16 o 
   1   1  16        0.14       -1.98      1.98 o 
   2   1  16        0.06        1.08      2.90 o 
   3   1  16        0.00        1.62      6.49 o 
   4   1  16        0.12        2.55      4.87 o 
   5   1  16        0.07        6.49     19.47 o 
   6   1  16        0.49       24.72     30.82 o 
 -12   2  16        6.39        6.49      3.44 o 
 -11   2  16       76.03       85.98     16.22 o 
 -10   2  16        1.34        6.49      6.49 o 
  -9   2  16      239.15      261.17     34.07 o 
  -8   2  16       61.34       56.82     10.32 o 
  -7   2  16       10.59       13.70      3.61 o 
  -6   2  16      424.14      366.21     22.07 o 
  -5   2  16      187.13      200.91     16.11 o 
  -4   2  16       14.70       12.17      3.99 o 
  -3   2  16      483.46      479.21     29.82 o 
  -2   2  16      396.88      434.67     22.78 o 
  -1   2  16      997.12     1006.29     29.68 o 
   0   2  16      133.48      122.11     12.39 o 
   1   2  16       40.45       49.29      7.56 o 
   2   2  16      339.46      406.57     24.25 o 
   3   2  16      168.09      153.97     13.99 o 
   4   2  16       51.47      101.28     44.61 o 
   5   2  16        5.28       20.71     52.72 o 
   6   2  16       20.31       84.19     72.19 o 
 -12   3  16        0.42       -4.87      4.87 o 
 -11   3  16        0.52        6.49      6.49 o 
 -10   3  16        0.25       -3.24      3.24 o 
  -9   3  16        0.00        1.62      6.49 o 
  -8   3  16        0.72        2.09      6.49 o 
  -7   3  16        0.29       -3.57      3.57 o 
  -6   3  16        0.21       -1.39      2.36 o 
  -5   3  16        0.87        0.12      2.49 o 
  -4   3  16        0.78        5.10      3.89 o 
  -3   3  16        0.01       -1.62      3.44 o 
  -2   3  16        0.00        0.29      1.60 o 
  -1   3  16        2.16        1.41      2.41 o 
   0   3  16        0.08        1.95      2.22 o 
   1   3  16        1.72        2.70      2.90 o 
   2   3  16        1.08       -2.09      3.89 o 
   3   3  16        0.34       -3.89      3.89 o 
   4   3  16        0.04       25.93     88.41 o 
   5   3  16        0.07       -3.24      3.24 o 
 -11   4  16      156.80      186.55     25.95 o 
 -10   4  16        3.67       14.60      8.11 o 
  -9   4  16       84.47       87.60     21.09 o 
  -8   4  16     2185.47     2313.37     88.41 o 
  -7   4  16     1753.93     1748.71     68.94 o 
  -6   4  16       25.63       25.95      6.08 o 
  -5   4  16      186.25      157.89     14.65 o 
  -4   4  16       16.21       19.02      6.23 o 
  -3   4  16      677.56      649.22     35.50 o 
  -2   4  16     2708.18     2652.26    105.44 o 
  -1   4  16      621.39      669.49     25.28 o 
   0   4  16      188.46      235.89     17.75 o 
   1   4  16       40.13       47.96      9.70 o 
   2   4  16       49.74       48.64     10.85 o 
   3   4  16        2.13       -0.81      4.17 o 
   4   4  16       79.36      105.44     19.47 o 
 -11   5  16        0.44        6.49      6.49 o 
 -10   5  16        0.14       -6.49      6.49 o 
  -9   5  16        0.84       -3.24      3.24 o 
  -8   5  16        0.32        0.54      2.90 o 
  -7   5  16        0.01       -1.62      4.87 o 
  -6   5  16        0.67       -2.84      4.87 o 
  -5   5  16        2.02        1.62      3.89 o 
  -4   5  16        3.30        4.87      4.87 o 
  -3   5  16        2.08       -1.62      4.87 o 
  -2   5  16        0.24        1.95      2.70 o 
  -1   5  16        0.07        2.50      2.97 o 
   0   5  16        0.38       -2.29      2.29 o 
   1   5  16        0.46       -0.65      3.24 o 
   2   5  16        0.03       -1.95      2.70 o 
   3   5  16        2.03        4.87      3.44 o 
 -11   6  16        5.56        9.73      4.87 o 
 -10   6  16        7.79        4.87      4.87 o 
  -9   6  16       11.56        6.49      6.49 o 
  -8   6  16      782.75      862.97     39.46 o 
  -7   6  16       90.69       94.79     13.76 o 
  -6   6  16      462.27      468.17     30.97 o 
  -5   6  16        0.25        2.70      5.07 o 
  -4   6  16       43.92       40.55     14.60 o 
  -3   6  16       28.41       14.60      6.49 o 
  -2   6  16        1.16       -4.12      4.76 o 
  -1   6  16       28.28       27.06      4.56 o 
   0   6  16      277.07      300.36     15.74 o 
   1   6  16      732.67      705.13     34.35 o 
   2   6  16      103.36      123.11     14.30 o 
 -10   7  16        0.21       -3.24      3.24 o 
  -9   7  16        0.10       -1.62      3.24 o 
  -8   7  16        2.96        3.89      2.70 o 
  -7   7  16        0.00       -2.32      4.06 o 
  -6   7  16        0.86       -3.71      3.89 o 
  -5   7  16        1.66        1.62      2.29 o 
  -4   7  16        0.00       -3.24      6.49 o 
  -3   7  16        0.12       -4.87      4.87 o 
  -2   7  16        0.01        4.26      7.30 o 
  -1   7  16        0.31       -3.04      3.04 o 
   0   7  16        0.87       -4.54      5.68 o 
   1   7  16        2.59        4.06      3.44 o 
  -9   8  16      104.31      102.20     16.22 o 
  -8   8  16        4.03        3.24      3.24 o 
  -7   8  16       33.94       29.24      6.88 o 
  -6   8  16      425.55      415.37     26.31 o 
  -5   8  16        4.46       11.03      5.40 o 
  -4   8  16       41.00       40.55     11.36 o 
  -3   8  16       71.99       57.28      8.55 o 
  -2   8  16      105.11      105.44     12.98 o 
  -1   8  16        6.54        8.57      3.89 o 
  -7   9  16        0.05       -2.70      2.70 o 
  -6   9  16        0.07        4.33      2.90 o 
  -5   9  16        0.44       -2.43      2.43 o 
  -4   9  16        0.48       -4.87      4.87 o 
  -3   9  16        0.01       -2.70      2.70 o 
  -2 -11  17        0.16        6.49      4.87 o 
  -1 -11  17        0.12        3.24      3.24 o 
   0 -11  17        0.00       -3.24      4.87 o 
   1 -11  17        0.10       -1.62      3.24 o
[truncated: 63,202 more chars]
